# Supplementary material for: 2,4-Dimethyl-N-(4-methyl­phen­yl)benzene­sulfonamide
Source: Acta Crystallogr Sect E Struct Rep Online. 2010 Dec 4;67(Pt 1):o6. doi: 10.1107/S1600536810049627 (PMC3050229; doi:10.1107/S1600536810049627)
Supplement: Supplementary file 2 [file e-67-000o6-Isup2.hkl]

# 
# h,k,l, Fc-squared, Fo-squared, sigma(Fo-squared) and status flag 
# 
data_I
_shelx_title ' S61 P21/C' 
_shelx_refln_list_code          4 
_shelx_F_calc_maximum      391.22 
_exptl_crystal_F_000      1168.00 
_reflns_d_resolution_high  0.8301 
 
loop_ 
 _symmetry_equiv_pos_as_xyz 
 'x, y, z' 
 '-x, y+1/2, -z+1/2' 
 '-x, -y, -z' 
 'x, -y-1/2, z-1/2' 
 
_cell_length_a    10.6230 
_cell_length_b    10.7700 
_cell_length_c    25.5130 
_cell_angle_alpha  90.000 
_cell_angle_beta   97.927 
_cell_angle_gamma  90.000 
 
_shelx_F_squared_multiplier     1.000 
 
loop_ 
 _refln_index_h 
 _refln_index_k 
 _refln_index_l 
 _refln_F_squared_calc 
 _refln_F_squared_meas 
 _refln_F_squared_sigma 
 _refln_observed_status 
   2   0   0    10236.76    10531.69     18.36 o 
   3   0   0     4522.78     5218.96     17.70 o 
   4   0   0     4541.80     5190.79     19.47 o 
   5   0   0     2475.35     2659.99     14.33 o 
   6   0   0        6.99        5.57      3.64 o 
   7   0   0      503.27      492.07     19.75 o 
   8   0   0      951.88     1008.71     32.77 o 
   9   0   0       39.15       45.40      9.81 o 
  10   0   0       79.68       82.81     10.68 o 
  11   0   0       12.56       11.35     10.83 o 
  12   0   0      285.06      305.68     14.99 o 
   2   1   0     3067.51     2983.03     12.76 o 
   3   1   0     1445.17     1549.80      4.80 o 
   4   1   0    10686.69    11256.06     30.98 o 
   5   1   0       45.50       58.83      2.36 o 
   6   1   0     1287.19     1338.95      6.63 o 
   7   1   0      130.19      131.05      3.52 o 
   8   1   0      102.24       87.66      7.20 o 
   9   1   0      277.76      241.80      7.09 o 
  10   1   0       31.35       16.68      7.04 o 
  11   1   0      195.90      207.44     11.81 o 
  12   1   0        0.05       -0.76      7.93 o 
   0   2   0    23859.37    23778.28    129.18 o 
   1   2   0     2001.44     1941.73     10.34 o 
   2   2   0      253.40      219.33      2.19 o 
   3   2   0     4279.83     4500.85     16.54 o 
   4   2   0      832.82      800.60      5.53 o 
   5   2   0     2479.26     2445.88      7.72 o 
   6   2   0      916.39      893.94      5.95 o 
   7   2   0       90.25       82.17      3.51 o 
   8   2   0     1506.01     1534.84     11.52 o 
   9   2   0      224.54      214.97      7.42 o 
  10   2   0       15.04       12.02      5.97 o 
  11   2   0       93.76       69.19      7.80 o 
  12   2   0       10.57        8.04      7.18 o 
   1   3   0     6427.51     6200.13     38.95 o 
   2   3   0      842.91      813.30     21.84 o 
   3   3   0     1361.51     1324.40      7.74 o 
   4   3   0      794.82      766.99      7.00 o 
   5   3   0        6.72        3.82      1.53 o 
   6   3   0      244.70      251.11      3.83 o 
   7   3   0        2.72        0.56      2.78 o 
   8   3   0      212.36      196.69      6.00 o 
   9   3   0      288.68      267.68      7.74 o 
  10   3   0       41.84       41.14      7.44 o 
  11   3   0       53.85       53.60      6.06 o 
  12   3   0        3.68        4.69      7.14 o 
   0   4   0     1172.12     1182.67     11.25 o 
   1   4   0     3856.55     3748.41     22.29 o 
   2   4   0      689.86      673.21      7.43 o 
   3   4   0      281.72      254.14      7.94 o 
   4   4   0      550.40      586.99      6.03 o 
   5   4   0      196.48      231.07      4.11 o 
   6   4   0       71.33       57.67      3.42 o 
   7   4   0        6.43        5.05      2.92 o 
   8   4   0       95.17       94.16      5.21 o 
   9   4   0      121.47      116.30      5.66 o 
  10   4   0        6.38        9.38      7.17 o 
  11   4   0       15.48        5.42      7.62 o 
  12   4   0       20.77        9.59     11.59 o 
   1   5   0      752.99      793.79     13.14 o 
   2   5   0     3124.22     3353.75     32.58 o 
   3   5   0      752.47      886.28      7.85 o 
   4   5   0       32.70       38.35      3.32 o 
   5   5   0      216.22      214.32      4.01 o 
   6   5   0       95.95       77.40      3.53 o 
   7   5   0       27.00       28.52      4.83 o 
   8   5   0       47.99       41.84      6.44 o 
   9   5   0       86.10       82.09      7.44 o 
  10   5   0       10.10       17.76      7.26 o 
  11   5   0       10.15       13.98      8.40 o 
   0   6   0     1191.22      798.89    203.97 o 
   1   6   0      117.59      167.98      5.45 o 
   2   6   0        7.03       10.67      2.74 o 
   3   6   0      786.79      708.52     12.62 o 
   4   6   0      474.99      411.34      5.82 o 
   5   6   0       29.20       29.64      3.11 o 
   6   6   0      872.89      877.16      7.33 o 
   7   6   0       58.02       49.00      4.05 o 
   8   6   0      219.11      203.42      6.65 o 
   9   6   0       12.88       20.80      7.19 o 
  10   6   0       20.72       11.29     10.19 o 
  11   6   0       40.52       43.56      9.01 o 
   1   7   0      454.77      479.92      8.05 o 
   2   7   0       45.65       30.09      5.14 o 
   3   7   0       14.15        6.39      3.65 o 
   4   7   0        7.32        9.32      4.98 o 
   5   7   0      520.74      540.98      7.31 o 
   6   7   0       14.95       15.17      4.65 o 
   7   7   0      246.33      251.21      6.69 o 
   8   7   0       36.50       39.08      5.64 o 
   9   7   0       44.60       52.08      7.61 o 
  10   7   0      186.28      179.51     13.45 o 
   0   8   0       80.86       84.83      8.68 o 
   1   8   0        0.15       -2.56      5.32 o 
   2   8   0      212.30      222.47      7.19 o 
   3   8   0      143.61      147.65      9.66 o 
   4   8   0      669.00      662.85     14.12 o 
   5   8   0      146.23      145.68     12.58 o 
   6   8   0        4.36        4.79      6.33 o 
   7   8   0       20.31       12.45      5.28 o 
   8   8   0       42.04       39.38      7.50 o 
   9   8   0        1.98       19.79      9.63 o 
   1   9   0      617.64      656.87     10.59 o 
   2   9   0      494.96      494.22     10.67 o 
   3   9   0       20.38       16.51      8.36 o 
   4   9   0      131.04      117.90     10.68 o 
   5   9   0      121.46      113.35      7.55 o 
   6   9   0        0.23       -6.52      6.52 o 
   7   9   0        0.19       -7.10      7.10 o 
   8   9   0      161.55      170.71     14.01 o 
   9   9   0       67.08       96.27     13.36 o 
   0  10   0       99.14       89.12     10.71 o 
   1  10   0      159.39      161.91      8.02 o 
   2  10   0       61.29       64.16      6.89 o 
   3  10   0        0.07        2.22      9.53 o 
   4  10   0       36.74       24.35      9.91 o 
   5  10   0       56.68       44.49      7.72 o 
   6  10   0       29.91       22.80      6.73 o 
   7  10   0       20.47       11.40      6.61 o 
   8  10   0        0.88       -7.62     10.84 o 
   1  11   0      103.02       96.95      8.03 o 
   2  11   0        4.19        9.48      9.86 o 
   3  11   0       23.87       14.41     10.13 o 
   4  11   0       81.19       70.48     10.93 o 
   5  11   0        4.00        6.17      7.01 o 
   6  11   0       10.96       11.15      7.03 o 
   0  12   0        5.30       -3.87     10.34 o 
   1  12   0        1.06        2.20      7.44 o 
   2  12   0        8.78        3.40     10.61 o 
   3  12   0       27.34       31.06     10.94 o 
   4  12   0        1.44        8.25     10.59 o 
 -12   1   1       14.95       -3.55      8.09 o 
 -11   1   1      133.33      119.81      8.60 o 
 -10   1   1      136.95      128.20      9.58 o 
  -9   1   1      295.11      288.72      8.82 o 
  -8   1   1     1827.06     1818.28     19.95 o 
  -7   1   1      939.62      987.58      9.05 o 
  -6   1   1     1871.53     1919.05      6.78 o 
  -5   1   1      478.16      419.88      3.62 o 
  -4   1   1      558.99      597.02      5.81 o 
  -3   1   1     2151.48     2184.54     18.99 o 
  -2   1   1     1484.25     1547.40     22.37 o 
   2   1   1     5721.77     5792.36     26.48 o 
   3   1   1     6823.19     7063.26     27.01 o 
   4   1   1     3334.16     3388.82     13.23 o 
   5   1   1     3057.50     3075.72     12.39 o 
   6   1   1       86.80       71.10      2.38 o 
   7   1   1      341.89      305.61      4.15 o 
   8   1   1       16.83       18.82      5.07 o 
   9   1   1      333.86      286.76     10.12 o 
  10   1   1       43.91       42.53      5.79 o 
  11   1   1       53.94       63.51      7.72 o 
  12   1   1        5.48       12.09      7.96 o 
 -12   2   1       42.09       35.62      9.83 o 
 -11   2   1      154.61      149.56      8.66 o 
 -10   2   1       47.35       39.22      7.08 o 
  -9   2   1       23.28        8.28      5.44 o 
  -8   2   1      230.38      227.24     10.37 o 
  -7   2   1      521.62      566.41      7.08 o 
  -6   2   1      388.75      365.20      5.71 o 
  -5   2   1     2143.60     2340.98     14.72 o 
  -4   2   1      390.70      403.38      2.68 o 
  -3   2   1     1572.07     1633.29      8.79 o 
  -2   2   1      209.63      193.15      2.25 o 
  -1   2   1      287.87      282.28      5.82 o 
   0   2   1     3907.44     3912.65     11.67 o 
   1   2   1    13079.03    12772.88     75.51 o 
   2   2   1     2381.12     2460.15     12.09 o 
   3   2   1     6047.30     5926.86     27.06 o 
   4   2   1     2657.31     2871.84     13.13 o 
   5   2   1      158.22      135.04      4.61 o 
   6   2   1        0.19       -0.01      2.29 o 
   7   2   1        1.27       -2.08      2.77 o 
   8   2   1     1019.04      992.23     12.23 o 
   9   2   1      310.03      290.74      7.21 o 
  10   2   1      133.80      124.21      6.42 o 
  11   2   1       32.64       38.11      7.10 o 
  12   2   1       16.83       26.37      7.35 o 
 -12   3   1       24.19        6.24     11.64 o 
 -11   3   1        5.63        6.12      6.85 o 
 -10   3   1        0.33        3.38      5.41 o 
  -9   3   1       76.66       81.99      5.72 o 
  -8   3   1      479.37      427.26      9.90 o 
  -7   3   1      107.12       91.22      4.41 o 
  -6   3   1      311.35      329.03      4.87 o 
  -5   3   1      251.82      259.24      3.26 o 
  -4   3   1     1543.06     1556.51      5.78 o 
  -3   3   1     3673.42     3494.03     13.56 o 
  -2   3   1     3135.55     3014.89     18.24 o 
  -1   3   1      722.32      712.28     13.78 o 
   0   3   1    20242.54    19118.11    166.15 o 
   1   3   1      819.30      789.25      7.77 o 
   2   3   1     2027.16     2044.26      8.86 o 
   3   3   1      122.49      108.89      2.92 o 
   4   3   1      111.79       94.66      3.08 o 
   5   3   1       14.71        9.44      2.10 o 
   6   3   1       57.50       49.08      2.83 o 
   7   3   1        6.31        5.25      2.89 o 
   8   3   1      708.39      709.12      8.60 o 
   9   3   1      164.49      162.05      6.31 o 
  10   3   1      261.46      260.20      8.58 o 
  11   3   1       42.27       42.31      6.04 o 
  12   3   1       44.47       44.87     12.50 o 
 -12   4   1       41.69       40.21     11.78 o 
 -11   4   1        1.41      -10.10     11.12 o 
 -10   4   1       60.07       67.73      7.62 o 
  -9   4   1        8.98        7.21      6.64 o 
  -8   4   1      236.74      226.16      7.12 o 
  -7   4   1      201.30      199.93      4.97 o 
  -6   4   1       18.93       19.24      2.37 o 
  -5   4   1       18.02       25.68      2.26 o 
  -4   4   1      685.31      809.94      4.49 o 
  -3   4   1      282.00      262.67      3.27 o 
  -2   4   1      358.08      341.75      5.56 o 
  -1   4   1      783.07      624.43     24.07 o 
   0   4   1     1131.32      933.10      7.07 o 
   1   4   1        0.85        1.17      2.70 o 
   2   4   1       15.89       20.21      2.76 o 
   3   4   1      636.85      587.27      5.27 o 
   4   4   1       14.01       17.27      2.87 o 
   5   4   1       83.31       92.31      3.11 o 
   6   4   1      104.58      125.74      3.59 o 
   7   4   1       30.14       38.08      3.87 o 
   8   4   1        0.77        0.02      6.27 o 
   9   4   1       31.89       34.91      6.94 o 
  10   4   1       96.11      106.66     19.67 o 
  11   4   1       45.52       50.96      8.07 o 
 -11   5   1       44.59       58.23     12.30 o 
 -10   5   1       11.70       11.67      7.14 o 
  -9   5   1      125.25      108.80      7.69 o 
  -8   5   1       11.00       11.53      6.20 o 
  -7   5   1        0.36       -0.83      3.33 o 
  -6   5   1       31.18       31.29      3.13 o 
  -5   5   1      180.78      200.39      3.88 o 
  -4   5   1      772.25      778.67      5.80 o 
  -3   5   1      245.70      260.71      5.25 o 
  -2   5   1      352.33      364.07      7.86 o 
  -1   5   1      553.55      579.93     12.46 o 
   0   5   1     2833.96     2891.50     51.12 o 
   1   5   1     3524.35     3342.37     44.87 o 
   2   5   1      140.53      160.27      4.03 o 
   3   5   1      621.61      718.56     29.07 o 
   4   5   1      500.66      431.56      5.53 o 
   5   5   1       70.35       54.57      3.71 o 
   6   5   1      183.56      169.68      4.11 o 
   7   5   1        0.63       -0.75      3.43 o 
   8   5   1      346.24      341.43      8.96 o 
   9   5   1        2.07        0.24      6.59 o 
  10   5   1       85.27      105.91      8.19 o 
  11   5   1       56.60       73.93     10.13 o 
 -11   6   1       27.10        8.77     12.74 o 
 -10   6   1        0.10        1.09      7.39 o 
  -9   6   1       67.95       71.15      7.97 o 
  -8   6   1        0.11        4.15      5.40 o 
  -7   6   1       10.77        9.74      3.72 o 
  -6   6   1       49.25       53.62      3.66 o 
  -5   6   1       45.16       58.63      3.30 o 
  -4   6   1        7.15        4.26      2.70 o 
  -3   6   1        0.10       -1.53      3.00 o 
  -2   6   1      346.67      352.49      4.64 o 
  -1   6   1     1354.48     1403.19     22.37 o 
   0   6   1     1166.14     1186.73     17.26 o 
   1   6   1        4.01        3.39      2.01 o 
   2   6   1      845.52      901.38      9.86 o 
   3   6   1      121.87      113.72      4.75 o 
   4   6   1       85.50      100.56      6.04 o 
   5   6   1       77.33       86.16      4.33 o 
   6   6   1       17.64       25.46      3.62 o 
   7   6   1      168.05      145.18      4.63 o 
   8   6   1        0.17       -5.39      5.39 o 
   9   6   1        1.64       -7.48      7.48 o 
  10   6   1        0.48       -0.83      7.95 o 
  11   6   1        5.20       30.73     17.63 o 
 -10   7   1       29.51       38.92     11.94 o 
  -9   7   1        7.56       13.53     11.69 o 
  -8   7   1       95.91      118.46     14.72 o 
  -7   7   1      174.76      178.43      6.14 o 
  -6   7   1       16.15       19.29      4.62 o 
  -5   7   1      502.53      473.28      6.93 o 
  -4   7   1        4.98        4.80      4.48 o 
  -3   7   1        0.01       -3.09      3.09 o 
  -2   7   1      194.85      195.00      9.47 o 
  -1   7   1       26.19       24.51      5.08 o 
   0   7   1      240.84      214.31      8.60 o 
   1   7   1        2.28       -3.00      5.13 o 
   2   7   1     1167.16     1106.42     28.89 o 
   3   7   1        0.69        2.01      3.82 o 
   4   7   1     1383.18     1407.77     73.37 o 
   5   7   1      124.23      139.05      8.10 o 
   6   7   1      233.06      241.42      6.31 o 
   7   7   1      100.08       94.75      4.79 o 
   8   7   1       60.29       63.24      5.83 o 
   9   7   1       17.31        3.77      7.22 o 
  10   7   1        0.92        4.05      8.89 o 
 -10   8   1        0.03       -0.31     11.58 o 
  -9   8   1      189.58      188.68     12.08 o 
  -8   8   1       80.40       82.13      8.00 o 
  -7   8   1       36.84       29.60      5.18 o 
  -6   8   1      233.38      219.58      7.01 o 
  -5   8   1        0.01        7.92      5.84 o 
  -4   8   1      141.84      155.42      9.72 o 
  -3   8   1      525.76      574.36      9.48 o 
  -2   8   1        0.29       -1.75      5.36 o 
  -1   8   1        5.99       -0.43      5.38 o 
   0   8   1      254.61      224.80      7.24 o 
   1   8   1      244.20      245.75      7.56 o 
   2   8   1       61.19       52.07      7.66 o 
   3   8   1      697.85      708.81     14.75 o 
   4   8   1       19.85       27.28      8.78 o 
   5   8   1       16.02       20.75      6.47 o 
   6   8   1      309.24      300.13     10.02 o 
   7   8   1        1.79        3.34      5.32 o 
   8   8   1       11.41       22.58      7.64 o 
   9   8   1       69.02       80.21     13.13 o 
  -9   9   1        0.33        8.05     11.38 o 
  -8   9   1       20.98       27.42     12.14 o 
  -7   9   1        1.68       -4.93      6.54 o 
  -6   9   1        6.72       -0.83      7.02 o 
  -5   9   1        2.50        4.99      7.77 o 
  -4   9   1        6.19       12.12      9.05 o 
  -3   9   1        8.98        4.58      8.69 o 
  -2   9   1       18.11       31.14      6.58 o 
  -1   9   1       60.69       73.44      6.71 o 
   0   9   1       78.06       60.33      6.41 o 
   1   9   1        0.34        1.09      6.12 o 
   2   9   1       33.24       23.30      8.67 o 
   3   9   1        0.01       -9.21      9.21 o 
   4   9   1      107.13       96.96     10.30 o 
   5   9   1       20.78       18.48      8.32 o 
   6   9   1        4.15        1.43      6.31 o 
   7   9   1        2.88       -1.59      6.93 o 
   8   9   1        0.01        2.56     10.56 o 
   9   9   1        0.00       28.91     12.01 o 
  -8  10   1        0.00       -7.04      9.61 o 
  -7  10   1       64.85       59.40      7.05 o 
  -6  10   1       98.71       95.54     16.77 o 
  -5  10   1       48.72       34.20      7.16 o 
  -4  10   1       30.64       21.30      9.18 o 
  -3  10   1       99.25       93.76     10.40 o 
  -2  10   1       25.92       25.54      7.01 o 
  -1  10   1        2.00        9.28      6.76 o 
   0  10   1      121.00      117.76      7.70 o 
   1  10   1      147.08      133.52      7.65 o 
   2  10   1       19.69        1.95      9.12 o 
   3  10   1      217.17      206.91     12.24 o 
   4  10   1       67.65       57.77     10.56 o 
   5  10   1       15.73       21.03      6.99 o 
   6  10   1      109.82      124.84      7.92 o 
   7  10   1        3.73        0.62      6.95 o 
   8  10   1        2.98       -3.74     11.76 o 
  -6  11   1        4.66       10.87      6.90 o 
  -5  11   1       67.41       54.26      7.11 o 
  -4  11   1        1.66        4.28      9.95 o 
  -3  11   1        2.03       -0.61     10.07 o 
  -2  11   1        7.64        7.76      7.06 o 
  -1  11   1        6.26        8.39      7.06 o 
   0  11   1        6.29        4.29      6.92 o 
   1  11   1        8.92        8.85      7.08 o 
   2  11   1       70.39       89.33     10.57 o 
   3  11   1        0.71        2.02     10.01 o 
   4  11   1       20.63       39.15     10.16 o 
   5  11   1       61.72       53.42      7.91 o 
   6  11   1        8.85        3.69      7.29 o 
  -4  12   1        0.73        8.69     10.44 o 
  -3  12   1        4.59        9.96      9.47 o 
  -2  12   1       16.97       15.65      9.66 o 
  -1  12   1       13.85       10.73      7.45 o 
   0  12   1        8.58        6.55      7.26 o 
   1  12   1       36.14       38.31     10.02 o 
   2  12   1        6.45       14.62     11.03 o 
   3  12   1        0.03        1.89     10.80 o 
   4  12   1        4.35       12.79      9.90 o 
 -12   0   2       68.86       56.42     12.19 o 
 -11   0   2        4.67       -3.88     10.00 o 
 -10   0   2        9.39       -0.19     10.02 o 
  -9   0   2      618.79      568.41     15.02 o 
  -8   0   2      934.33      912.81     16.28 o 
  -7   0   2       38.52       45.90      7.24 o 
  -6   0   2      813.61      978.90      7.13 o 
  -5   0   2      263.81      251.89      8.97 o 
  -4   0   2    13859.23    13977.03     45.78 o 
  -3   0   2   153055.44   148387.67    410.85 o 
  -2   0   2       95.15       93.93      3.61 o 
   2   0   2    17905.54    19594.20    110.63 o 
   3   0   2     2158.10     2335.86     10.45 o 
   4   0   2    10246.42    10553.14     18.09 o 
   5   0   2      204.20      223.37      3.97 o 
   6   0   2     3011.05     3187.76     24.45 o 
   7   0   2      590.29      585.55      6.39 o 
   8   0   2      125.01      138.54      7.38 o 
   9   0   2      320.98      339.24      9.27 o 
  10   0   2      226.96      249.95     23.58 o 
  11   0   2       45.76       57.96     10.67 o 
  12   0   2      172.30      187.79     13.55 o 
 -12   1   2       78.61       81.68      8.72 o 
 -11   1   2        0.30       -7.52      7.52 o 
 -10   1   2       52.52       53.50     10.49 o 
  -9   1   2      497.90      486.18     10.02 o 
  -8   1   2      281.76      281.11      8.29 o 
  -7   1   2      201.96      226.70      9.28 o 
  -6   1   2       62.22       80.22      2.11 o 
  -5   1   2      147.88      115.52      3.02 o 
  -4   1   2     8686.88     9012.51     25.93 o 
  -3   1   2     8018.86     8262.96     20.01 o 
  -2   1   2    54117.81    54502.60    456.59 o 
   1   1   2       20.43       38.74      1.72 o 
   2   1   2      641.34      702.45      7.38 o 
   3   1   2     2782.33     2902.47     21.90 o 
   4   1   2       26.58       19.60      2.25 o 
   5   1   2     1459.84     1581.51     12.25 o 
   6   1   2      616.22      608.43      4.26 o 
   7   1   2      249.35      256.15      3.47 o 
   8   1   2     1218.72     1151.57     19.24 o 
   9   1   2      207.54      204.49      5.85 o 
  10   1   2       18.34       16.41      5.78 o 
  11   1   2       27.64       37.95      6.33 o 
  12   1   2      172.81      185.54      9.75 o 
 -12   2   2       30.25       24.23      7.52 o 
 -11   2   2      207.10      217.48      9.19 o 
 -10   2   2       44.64       45.41     10.30 o 
  -9   2   2        8.67        4.65      8.71 o 
  -8   2   2      297.77      285.46     12.24 o 
  -7   2   2     1416.31     1472.28     10.18 o 
  -6   2   2      221.32      218.39      4.45 o 
  -5   2   2      555.23      677.75      6.06 o 
  -4   2   2      294.62      349.78      2.55 o 
  -3   2   2      319.01      287.95      2.44 o 
  -2   2   2      300.39      338.65      2.45 o 
  -1   2   2     1243.14     1290.14      5.64 o 
   0   2   2     2016.56     2081.64     17.83 o 
   1   2   2     3481.89     3522.84     28.78 o 
   2   2   2     7311.17     7368.73     29.09 o 
   3   2   2      593.86      547.27      3.76 o 
   4   2   2       20.84       30.94      1.94 o 
   5   2   2       23.10       19.02      2.19 o 
   6   2   2       61.12       54.35      2.64 o 
   7   2   2       44.33       31.47      2.81 o 
   8   2   2      195.31      181.23      6.39 o 
   9   2   2      132.97      117.34      5.98 o 
  10   2   2      258.80      290.75      7.51 o 
  11   2   2        0.07        7.94      7.26 o 
  12   2   2       95.18      101.43     12.85 o 
 -12   3   2       10.19        1.66     11.94 o 
 -11   3   2       21.79       17.79      7.14 o 
 -10   3   2       71.99       75.35      6.85 o 
  -9   3   2        2.62       -2.72      5.13 o 
  -8   3   2     1215.04     1183.76     18.02 o 
  -7   3   2       11.02        5.98      3.79 o 
  -6   3   2      590.49      587.18     10.58 o 
  -5   3   2     1175.43     1162.59      4.85 o 
  -4   3   2      259.93      242.05      3.38 o 
  -3   3   2     1193.83     1275.76      8.82 o 
  -2   3   2     2680.55     2676.52     13.89 o 
  -1   3   2     9784.49     9296.14     17.79 o 
   0   3   2     9298.13     9270.97     42.70 o 
   1   3   2     6794.82     6857.18     13.84 o 
   2   3   2       85.94      131.32      3.18 o 
   3   3   2     1070.56     1151.72      6.82 o 
   4   3   2      170.28      155.59      3.52 o 
   5   3   2      114.24      100.69      3.44 o 
   6   3   2        1.35        2.21      3.05 o 
   7   3   2       29.03       27.99      3.15 o 
   8   3   2       95.40       93.21      5.66 o 
   9   3   2      520.37      455.43      7.97 o 
  10   3   2      113.10      125.97      8.22 o 
  11   3   2      193.40      205.59     12.50 o 
  12   3   2       38.97       63.68     12.60 o 
 -12   4   2       15.58        9.72     11.06 o 
 -11   4   2       33.34       26.59     11.11 o 
 -10   4   2       34.39       34.10     10.88 o 
  -9   4   2        2.94        0.15      6.71 o 
  -8   4   2      397.69      395.93     13.58 o 
  -7   4   2      126.27      135.24      7.35 o 
  -6   4   2        0.06        3.50      2.21 o 
  -5   4   2      799.21      831.75      7.57 o 
  -4   4   2     1586.91     1803.57     11.51 o 
  -3   4   2       54.18       54.96      2.06 o 
  -2   4   2     2198.92     2141.00     15.40 o 
  -1   4   2        5.89       -3.15      4.58 o 
   0   4   2     1986.96     2170.71     19.54 o 
   1   4   2      508.39      528.47      4.09 o 
   2   4   2      894.41      952.98      6.92 o 
   3   4   2      160.67      200.47      3.69 o 
   4   4   2        0.21       -0.78      2.84 o 
   5   4   2      271.98      230.06      4.51 o 
   6   4   2       12.46        9.96      2.92 o 
   7   4   2       19.12       14.26      3.66 o 
   8   4   2      293.89      278.66      8.64 o 
   9   4   2        0.92       -3.29      6.53 o 
  10   4   2       20.90       28.84      7.28 o 
  11   4   2        8.89       12.05      7.89 o 
 -11   5   2       35.81       38.27     11.65 o 
 -10   5   2       56.92       47.81     11.43 o 
  -9   5   2       16.33       15.52      6.82 o 
  -8   5   2       20.11       22.75      6.33 o 
  -7   5   2       53.38       44.79      4.60 o 
  -6   5   2      200.98      240.31      4.34 o 
  -5   5   2      860.04      863.52      6.32 o 
  -4   5   2       81.28       83.86      2.95 o 
  -3   5   2      175.84      214.01      3.19 o 
  -2   5   2      113.99      126.72      2.50 o 
  -1   5   2    10435.54    10692.55     75.53 o 
   0   5   2     1175.87     1288.54      9.47 o 
   1   5   2      431.80      409.79      9.52 o 
   2   5   2       53.68       87.36      6.47 o 
   3   5   2      308.44      272.25     13.74 o 
   4   5   2      742.04      816.08      8.26 o 
   5   5   2      171.57      166.21      4.53 o 
   6   5   2       24.33       28.66      3.27 o 
   7   5   2       19.94       20.40      3.67 o 
   8   5   2        2.38        4.19      6.32 o 
   9   5   2        1.39       -4.46      6.84 o 
  10   5   2        1.87        2.77      7.28 o 
  11   5   2        5.68       15.34      7.90 o 
 -11   6   2       19.57       38.88     12.96 o 
 -10   6   2       30.70       41.19     11.26 o 
  -9   6   2      176.37      208.06     11.55 o 
  -8   6   2       19.99       21.15      6.30 o 
  -7   6   2      138.55      139.60      5.60 o 
  -6   6   2       47.37       44.01      3.58 o 
  -5   6   2      355.86      371.27      4.91 o 
  -4   6   2      172.08      194.15      3.71 o 
  -3   6   2      378.94      362.92      5.02 o 
  -2   6   2      239.67      296.10      6.04 o 
  -1   6   2       56.49       60.45      4.59 o 
   0   6   2      727.03      573.94     12.47 o 
   1   6   2       19.50        6.76      3.77 o 
   2   6   2      171.11      148.50      4.32 o 
   3   6   2     2036.27     2125.97     12.43 o 
   4   6   2       18.18       19.56      4.36 o 
   5   6   2      256.21      234.78      6.57 o 
   6   6   2      275.01      276.98      5.79 o 
   7   6   2       13.21        4.13      3.84 o 
   8   6   2       61.62       50.84      5.77 o 
   9   6   2      173.49      183.63      9.46 o 
  10   6   2       26.55       23.65      7.77 o 
  11   6   2        0.05       16.68      8.23 o 
 -10   7   2      128.59      156.48     14.08 o 
  -9   7   2        0.07        5.00     10.91 o 
  -8   7   2       62.52       56.92      7.84 o 
  -7   7   2       12.68        8.33      6.52 o 
  -6   7   2        5.92       -1.21      4.40 o 
  -5   7   2        1.39        2.67      4.00 o 
  -4   7   2      117.92      106.99      5.29 o 
  -3   7   2       14.57        1.32      3.33 o 
  -2   7   2       86.79       59.95      4.00 o 
  -1   7   2      480.72      410.18      7.71 o 
   0   7   2      128.15      160.25      6.27 o 
   1   7   2     1166.06     1227.43     14.66 o 
   2   7   2     1179.01     1290.03     16.59 o 
   3   7   2       14.85       32.50      7.94 o 
   4   7   2     1004.12      859.58    114.80 o 
   5   7   2      571.12      568.75     13.14 o 
   6   7   2       41.80       46.63      4.06 o 
   7   7   2      228.66      211.43      5.51 o 
   8   7   2        0.91       -0.46      5.75 o 
   9   7   2        0.00       -4.24      7.47 o 
  10   7   2       22.80       21.72      8.10 o 
 -10   8   2       52.37       66.10     13.21 o 
  -9   8   2       13.57       25.67      7.75 o 
  -8   8   2       31.81       36.34      7.45 o 
  -7   8   2        7.85        2.33      6.49 o 
  -6   8   2      213.27      214.10      6.45 o 
  -5   8   2       79.18       86.86     12.05 o 
  -4   8   2      202.47      176.80      9.96 o 
  -3   8   2      697.78      680.00      9.92 o 
  -2   8   2       10.17        8.12      5.29 o 
  -1   8   2      149.63      161.84      6.97 o 
   0   8   2        7.72       12.82      5.65 o 
   1   8   2       34.17       40.83      5.85 o 
   2   8   2       17.17        3.16      8.73 o 
   3   8   2        0.73       -8.83      8.83 o 
   4   8   2       51.17       43.21      8.57 o 
   5   8   2       24.63       13.10      6.13 o 
   6   8   2      143.81      148.15      7.62 o 
   7   8   2      232.85      249.31     10.11 o 
   8   8   2       57.51       57.40      7.20 o 
   9   8   2        7.36       12.59     12.98 o 
  -9   9   2        4.33        8.24     10.94 o 
  -8   9   2       17.64       18.94     11.53 o 
  -7   9   2       74.70       63.50     11.05 o 
  -6   9   2       32.64       29.28      6.82 o 
  -5   9   2      653.93      643.90     11.38 o 
  -4   9   2      597.71      619.56     14.98 o 
  -3   9   2        0.19        2.63      6.15 o 
  -2   9   2      720.91      732.58     12.59 o 
  -1   9   2       85.02       86.15     10.50 o 
   0   9   2       15.87        0.58      5.94 o 
   1   9   2        3.96        1.13      5.98 o 
   2   9   2      111.93       80.45      9.75 o 
   3   9   2       54.50       27.00      9.39 o 
   4   9   2       21.79       17.96      9.42 o 
   5   9   2      239.78      231.42      9.02 o 
   6   9   2       46.41       40.24      7.18 o 
   7   9   2        5.98        7.99      6.46 o 
   8   9   2       36.44       37.49     10.01 o 
  -8  10   2       15.97        5.69     10.00 o 
  -7  10   2       10.06        6.02      9.69 o 
  -6  10   2        2.78        3.92      6.81 o 
  -5  10   2        0.27        2.47      7.07 o 
  -4  10   2       72.25       71.16      9.84 o 
  -3  10   2      253.85      248.87      8.60 o 
  -2  10   2       22.31       28.09      7.13 o 
  -1  10   2      193.46      204.77      8.58 o 
   0  10   2        0.35       -5.64      6.55 o 
   1  10   2       22.59       22.66      6.60 o 
   2  10   2        0.29       -1.10      9.10 o 
   3  10   2       16.62       16.77      9.99 o 
   4  10   2       32.91       30.64     10.22 o 
   5  10   2       24.71       21.13      6.64 o 
   6  10   2       85.14       80.53      7.83 o 
   7  10   2        0.83       -3.17      6.85 o 
  -6  11   2        4.63        1.15      6.57 o 
  -5  11   2        8.00        1.13      6.52 o 
  -4  11   2        7.77        9.58     10.04 o 
  -3  11   2       24.25       16.02     10.34 o 
  -2  11   2        5.48       13.86      6.99 o 
  -1  11   2       15.89       10.31      6.85 o 
   0  11   2        0.13        0.53      7.10 o 
   1  11   2       60.53       41.54     10.59 o 
   2  11   2        0.63       -0.65      8.85 o 
   3  11   2       48.32       53.55     10.47 o 
   4  11   2       45.80       43.32      9.30 o 
   5  11   2        5.81        1.27      7.52 o 
   6  11   2        0.62       -4.43      7.41 o 
  -4  12   2        3.39       12.85     10.52 o 
  -3  12   2        3.31        1.13      9.22 o 
  -2  12   2        7.36        5.60      6.96 o 
  -1  12   2        4.72        9.40      6.95 o 
   0  12   2        3.02       -0.79      6.40 o 
   1  12   2        1.51        3.18      9.68 o 
   2  12   2        5.05       11.38     10.08 o 
   3  12   2       34.53       38.51     11.02 o 
   4  12   2        1.79        8.29      9.41 o 
 -12   1   3        0.48       -8.10      8.10 o 
 -11   1   3      254.41      234.63     11.40 o 
 -10   1   3      100.98       94.24     10.50 o 
  -9   1   3        9.43        5.62      6.92 o 
  -8   1   3       51.58       64.47      7.07 o 
  -7   1   3       45.67       56.36      5.60 o 
  -6   1   3      573.48      547.37     11.52 o 
  -5   1   3      166.65      168.11      2.36 o 
  -4   1   3     1027.95      926.54      3.97 o 
  -3   1   3     1202.14     1244.86     10.17 o 
  -2   1   3      203.64      241.93     31.28 o 
  -1   1   3     1809.01     1759.40      8.49 o 
   0   1   3     1097.81     1052.04      6.14 o 
   1   1   3    20480.93    22035.62    126.57 o 
   2   1   3      285.83      299.06      5.08 o 
   3   1   3       46.76       57.02      2.11 o 
   4   1   3     2519.61     2533.44     10.24 o 
   5   1   3      184.51      201.04      3.17 o 
   6   1   3        6.92       11.29      2.20 o 
   7   1   3       36.61       25.70      2.48 o 
   8   1   3      196.06      236.30      6.59 o 
   9   1   3       21.79       22.69      4.77 o 
  10   1   3        8.33       11.54      4.82 o 
  11   1   3      299.88      333.74     13.33 o 
  12   1   3        2.81       16.88      8.15 o 
 -12   2   3      172.53      176.63      9.12 o 
 -11   2   3        2.42        1.14      7.40 o 
 -10   2   3      430.92      423.92     12.91 o 
  -9   2   3      128.15      125.91     13.63 o 
  -8   2   3      137.16      136.12      7.70 o 
  -7   2   3        7.81       10.67      5.01 o 
  -6   2   3      339.85      339.01      4.56 o 
  -5   2   3     2852.44     2925.81     15.42 o 
  -4   2   3      180.25      221.01      2.20 o 
  -3   2   3      431.66      482.49      5.81 o 
  -2   2   3      154.99      108.15      4.09 o 
  -1   2   3       38.64       50.26      2.22 o 
   0   2   3    61216.06    60264.56    221.29 o 
   1   2   3      301.63      335.19      5.98 o 
   2   2   3      495.44      434.25      4.52 o 
   3   2   3      845.78      866.82      4.12 o 
   4   2   3       48.41       34.63      2.32 o 
   5   2   3      255.94      303.24      3.82 o 
   6   2   3       91.34      103.59      3.01 o 
   7   2   3       56.95       57.35      3.12 o 
   8   2   3      778.22      762.94     13.26 o 
   9   2   3        1.53        6.21      5.30 o 
  10   2   3        4.43       13.05      5.76 o 
  11   2   3        3.15       20.35      7.84 o 
  12   2   3      197.86      239.33     24.91 o 
 -12   3   3       14.86       15.27     12.01 o 
 -11   3   3       33.78       42.65      7.41 o 
 -10   3   3       29.15       26.45      6.69 o 
  -9   3   3       91.92       86.95      6.77 o 
  -8   3   3        7.94        3.67      6.09 o 
  -7   3   3       93.88       96.48      6.33 o 
  -6   3   3      670.74      626.59      5.30 o 
  -5   3   3      825.35      885.06      5.32 o 
  -4   3   3     1535.11     1676.74     13.58 o 
  -3   3   3      825.42      812.24      5.03 o 
  -2   3   3     1558.75     1540.17      8.65 o 
  -1   3   3      152.12      199.67      3.55 o 
   0   3   3      628.61      615.18     12.30 o 
   1   3   3       58.13       43.45      1.46 o 
   2   3   3        2.39        3.58      1.31 o 
   3   3   3      976.90      961.73      6.01 o 
   4   3   3      267.52      294.08      3.99 o 
   5   3   3      152.25      134.14      3.22 o 
   6   3   3        2.66        0.53      2.77 o 
   7   3   3       79.73       80.16      4.30 o 
   8   3   3      204.06      176.61      7.97 o 
   9   3   3       25.85       23.98      6.94 o 
  10   3   3        0.74        1.42      7.27 o 
  11   3   3       59.35       79.09     17.01 o 
  12   3   3        0.61       21.95     11.88 o 
 -12   4   3       10.00        9.16     11.38 o 
 -11   4   3       68.13       71.26     11.78 o 
 -10   4   3        0.35       -0.81     10.35 o 
  -9   4   3       28.88       31.65      9.92 o 
  -8   4   3      854.30      832.16     20.92 o 
  -7   4   3      109.07       80.49      5.63 o 
  -6   4   3      165.46      185.40      2.75 o 
  -5   4   3       31.59       39.62      2.22 o 
  -4   4   3     2356.77     2449.93      7.21 o 
  -3   4   3       92.93      101.37      1.80 o 
  -2   4   3     1562.69     1651.18     22.27 o 
  -1   4   3       87.92       83.38      3.61 o 
   0   4   3      955.83     1016.29     24.18 o 
   1   4   3       24.12       13.69      1.26 o 
   2   4   3       19.07       27.67      2.98 o 
   3   4   3      509.61      507.05      5.06 o 
   4   4   3      465.08      504.23      6.36 o 
   5   4   3        0.55        2.78      3.08 o 
   6   4   3      604.72      586.25     16.96 o 
   7   4   3       33.40       26.92      4.03 o 
   8   4   3      668.58      646.00     12.68 o 
   9   4   3       98.21       96.56      7.61 o 
  10   4   3       46.02       47.33     12.46 o 
  11   4   3        5.36        5.27      7.47 o 
 -11   5   3        1.30        8.70     11.13 o 
 -10   5   3       37.98       34.24     11.38 o 
  -9   5   3       50.83       48.73     10.83 o 
  -8   5   3       82.17      118.57      7.21 o 
  -7   5   3      258.49      280.73      8.66 o 
  -6   5   3       78.50       82.85      3.38 o 
  -5   5   3       35.09       38.51      2.87 o 
  -4   5   3       44.97       46.87      2.69 o 
  -3   5   3      399.22      402.92      5.04 o 
  -2   5   3      749.24      683.22     13.26 o 
  -1   5   3      133.92      133.58     11.39 o 
   0   5   3      766.27      773.74      7.88 o 
   1   5   3     1329.61     1517.32     24.76 o 
   2   5   3       96.68      131.73      3.84 o 
   3   5   3      452.83      411.46     13.23 o 
   4   5   3      202.79      225.16      7.60 o 
   5   5   3      443.17      386.44      5.78 o 
   6   5   3        9.84        5.28      3.80 o 
   7   5   3      251.48      245.00      6.13 o 
   8   5   3      272.97      259.51      6.41 o 
   9   5   3       56.97       49.58      7.22 o 
  10   5   3       30.64       32.50      7.37 o 
  11   5   3       22.49       29.03      9.32 o 
 -11   6   3        7.11        4.43     12.63 o 
 -10   6   3       37.42       52.17     11.89 o 
  -9   6   3      199.04      208.86     13.10 o 
  -8   6   3      538.85      547.18      8.71 o 
  -7   6   3       99.41       94.37      5.35 o 
  -6   6   3      130.16      125.40      3.92 o 
  -5   6   3       10.77        9.28      2.80 o 
  -4   6   3      402.29      397.88      6.00 o 
  -3   6   3       90.32       70.09      7.17 o 
  -2   6   3       36.00       22.20      2.88 o 
  -1   6   3       34.58       63.32      4.45 o 
   0   6   3       62.96       62.61      4.72 o 
   1   6   3      217.70      138.77     35.68 o 
   2   6   3      315.25      319.46     15.83 o 
   3   6   3       26.92       26.23      4.23 o 
   4   6   3     2024.68     2092.35     11.67 o 
   5   6   3       58.60       52.60      4.26 o 
   6   6   3      210.33      213.87      6.48 o 
   7   6   3       28.36       20.64      4.08 o 
   8   6   3      135.49      119.52      5.71 o 
   9   6   3        1.24        9.44      7.76 o 
  10   6   3       50.97       53.38      7.87 o 
 -10   7   3       68.20       73.70     13.38 o 
  -9   7   3      116.13      113.90     12.54 o 
  -8   7   3       47.42       45.37      7.45 o 
  -7   7   3       15.53        9.72      6.61 o 
  -6   7   3        0.05       -4.22      4.37 o 
  -5   7   3      155.20      161.24      5.19 o 
  -4   7   3       87.76       88.26      6.05 o 
  -3   7   3      120.57      126.21      4.34 o 
  -2   7   3      287.05      306.85      6.80 o 
  -1   7   3      912.55      877.38     16.69 o 
   0   7   3      635.00      602.75      8.82 o 
   1   7   3     1034.43     1032.86     10.88 o 
   2   7   3      128.99      121.34      8.86 o 
   3   7   3      330.81      308.04     10.51 o 
   4   7   3      216.47      226.32      7.28 o 
   5   7   3       11.96       -3.28      5.33 o 
   6   7   3        0.91       -2.67      4.55 o 
   7   7   3        2.67       -1.79      4.45 o 
   8   7   3      103.46      129.27      5.49 o 
   9   7   3       71.00       66.78      9.16 o 
  10   7   3       39.83       39.45      8.12 o 
 -10   8   3        0.84       -4.04     12.52 o 
  -9   8   3       16.62       25.65      7.55 o 
  -8   8   3        0.09       -7.11      7.11 o 
  -7   8   3       26.27       14.07      6.79 o 
  -6   8   3      215.72      230.93      6.51 o 
  -5   8   3       15.20       13.43      5.98 o 
  -4   8   3       42.70       38.25      8.28 o 
  -3   8   3      258.95      274.20     15.23 o 
  -2   8   3       15.05       18.02      5.34 o 
  -1   8   3      164.08      169.21      9.61 o 
   0   8   3      917.75      961.71     15.93 o 
   1   8   3      122.17      117.98      9.95 o 
   2   8   3      167.15      182.57     10.60 o 
   3   8   3      332.09      321.43     12.00 o 
   4   8   3        2.36       -0.61      8.64 o 
   5   8   3        1.26        4.52      6.19 o 
   6   8   3      302.83      288.58      8.91 o 
   7   8   3       68.89       69.90      7.09 o 
   8   8   3       63.43       67.25      7.70 o 
   9   8   3       88.60      103.91     10.74 o 
  -9   9   3        0.10        7.70     10.20 o 
  -8   9   3        0.14       12.30     11.11 o 
  -7   9   3        0.10       -3.67     10.23 o 
  -6   9   3        0.32        6.56      6.89 o 
  -5   9   3        2.08       12.74      9.85 o 
  -4   9   3      178.55      181.16     10.54 o 
  -3   9   3       43.02       48.61      7.55 o 
  -2   9   3      115.59      101.02      6.93 o 
  -1   9   3        0.18       -2.76      8.55 o 
   0   9   3       13.88       20.46      7.03 o 
   1   9   3      103.99       91.83      9.56 o 
   2   9   3        6.51        1.72      9.63 o 
   3   9   3        3.02       -9.39      9.39 o 
   4   9   3        0.57        3.10      9.20 o 
   5   9   3       24.32       21.65      6.77 o 
   6   9   3        2.28       -1.85      6.64 o 
   7   9   3        9.18        3.56      6.85 o 
   8   9   3        1.74        8.97     10.81 o 
  -8  10   3        7.46        2.00     10.06 o 
  -7  10   3       20.25       19.78      9.95 o 
  -6  10   3        8.19       10.79      7.17 o 
  -5  10   3       18.18       16.47      7.13 o 
  -4  10   3        0.12       12.43      9.91 o 
  -3  10   3      176.56      192.50      8.39 o 
  -2  10   3      221.31      216.78      9.77 o 
  -1  10   3       93.92       89.27      7.59 o 
   0  10   3       66.36       54.16      6.80 o 
   1  10   3       69.81       52.06      9.75 o 
   2  10   3       60.22       73.70     10.05 o 
   3  10   3      163.93      176.52     11.98 o 
   4  10   3        4.23        9.76      9.66 o 
   5  10   3       21.11       21.34      6.80 o 
   6  10   3       13.22       11.39      7.02 o 
   7  10   3        2.96       -6.86      6.86 o 
  -6  11   3        5.97       10.73      6.85 o 
  -5  11   3       17.28       18.92      7.12 o 
  -4  11   3        4.19       13.50      9.62 o 
  -3  11   3        0.15        1.58      6.93 o 
  -2  11   3       87.35       86.29      7.53 o 
  -1  11   3       23.63       31.30      7.04 o 
   0  11   3        0.79       -4.58      6.99 o 
   1  11   3       45.78       46.86     10.31 o 
   2  11   3       70.50       68.26      9.92 o 
   3  11   3       15.14       20.47      9.44 o 
   4  11   3       21.48       25.57      9.48 o 
   5  11   3        4.13       -3.22      6.99 o 
   6  11   3        1.82       -7.01      7.01 o 
  -4  12   3        3.17        3.54      9.88 o 
  -3  12   3        1.81       -1.47      9.03 o 
  -2  12   3        4.09        8.26      7.02 o 
  -1  12   3       17.53       12.20      7.39 o 
   0  12   3       16.79       22.83      9.91 o 
   1  12   3        5.92       14.94     10.78 o 
   2  12   3        3.66        7.50      8.98 o 
   3  12   3        0.06       -3.91      9.04 o 
   4  12   3        1.21       -1.93     11.08 o 
 -12   0   4       36.38       33.55     11.69 o 
 -11   0   4       21.57       26.19     10.16 o 
 -10   0   4        6.28       19.27      9.70 o 
  -9   0   4      392.14      448.86     14.01 o 
  -8   0   4      557.74      567.42     14.04 o 
  -7   0   4     6586.06     6680.32     35.14 o 
  -6   0   4    21043.69    21367.73     56.42 o 
  -5   0   4       46.59       28.54      2.88 o 
  -4   0   4     2727.11     2870.78     11.01 o 
  -3   0   4        0.03        3.18      2.95 o 
  -2   0   4    17870.28    18149.64    119.22 o 
  -1   0   4     3656.22     3804.69     12.67 o 
   0   0   4     3207.93     3369.64     10.98 o 
   1   0   4     5240.49     5439.16     16.62 o 
   2   0   4     2599.74     2906.28     37.60 o 
   3   0   4    18635.99    18552.08     43.70 o 
   4   0   4     7744.64     7788.99     54.18 o 
   5   0   4     2302.21     2360.86     14.28 o 
   6   0   4     1018.81      918.61     12.96 o 
   7   0   4      107.84      104.43      4.27 o 
   8   0   4      642.51      593.92      7.60 o 
   9   0   4     1676.51     1707.68     16.06 o 
  10   0   4      228.72      211.11      8.62 o 
  11   0   4       82.14      104.28      9.31 o 
  12   0   4       17.79       28.32     11.24 o 
 -12   1   4        0.68       -8.22      9.46 o 
 -11   1   4       17.27       12.83      7.52 o 
 -10   1   4       11.00       27.47      7.04 o 
  -9   1   4       72.69       77.88      8.05 o 
  -8   1   4     3494.05     3502.94     20.06 o 
  -7   1   4     1675.30     1778.80     13.56 o 
  -6   1   4     8684.90     9099.73     50.75 o 
  -5   1   4      111.92       58.69      1.77 o 
  -4   1   4       19.24       20.92      4.73 o 
  -3   1   4     7417.20     7594.73     15.70 o 
  -2   1   4     2676.99     2810.55      8.82 o 
  -1   1   4     1752.27     1740.81      9.22 o 
   0   1   4    22809.20    23393.27    123.67 o 
   1   1   4      172.54      164.35      4.55 o 
   2   1   4     4830.85     4832.83     43.38 o 
   3   1   4      648.41      789.51      6.22 o 
   4   1   4     3666.60     3569.79     26.71 o 
   5   1   4      904.97      786.36     10.83 o 
   6   1   4      142.55      132.84      2.88 o 
   7   1   4       20.33       24.78      2.67 o 
   8   1   4      552.06      572.50      5.35 o 
   9   1   4      269.55      263.96      6.15 o 
  10   1   4       60.94       80.81      5.35 o 
  11   1   4        8.33       21.86      8.01 o 
  12   1   4        6.25       33.81      9.18 o 
 -12   2   4      158.43      172.11     14.21 o 
 -11   2   4       32.15       28.39      7.44 o 
 -10   2   4      421.18      432.38     10.32 o 
  -9   2   4      301.43      282.40     11.30 o 
  -8   2   4      153.79      162.16      7.45 o 
  -7   2   4      148.76      166.01      6.15 o 
  -6   2   4       75.75      120.03      3.31 o 
  -5   2   4       11.94       22.81      1.85 o 
  -4   2   4      558.02      553.02      3.31 o 
  -3   2   4       42.65       29.86      1.25 o 
  -2   2   4       16.10       16.37      1.71 o 
  -1   2   4     4901.98     4619.21     15.13 o 
   0   2   4    11158.82    11300.77     25.57 o 
   1   2   4    20106.59    20009.63     36.58 o 
   2   2   4     9272.95     9384.47     49.02 o 
   3   2   4      331.76      340.65      4.27 o 
   4   2   4      125.19      130.67      7.78 o 
   5   2   4        7.93       11.04      2.94 o 
   6   2   4     1196.79     1217.74      8.50 o 
   7   2   4      288.15      320.40      5.00 o 
   8   2   4       74.62       82.37      4.96 o 
   9   2   4        1.13        5.74      5.41 o 
  10   2   4      310.42      310.04      9.84 o 
  11   2   4        1.24       15.01      9.67 o 
  12   2   4       43.75       69.79     15.40 o 
 -12   3   4        5.86       16.84     12.85 o 
 -11   3   4      309.18      305.32     13.08 o 
 -10   3   4       58.01       47.54      6.78 o 
  -9   3   4        3.90       -2.67      6.13 o 
  -8   3   4       12.01        9.22      5.78 o 
  -7   3   4      282.96      274.45      6.71 o 
  -6   3   4        0.38       -0.20      1.98 o 
  -5   3   4      907.40      922.41      4.78 o 
  -4   3   4       67.85       57.44      1.89 o 
  -3   3   4        0.95        2.42      1.39 o 
  -2   3   4       21.69        4.98      2.18 o 
  -1   3   4       21.89       29.14      2.50 o 
   0   3   4       95.01       99.00      4.84 o 
   1   3   4    10275.65    10318.98     29.62 o 
   2   3   4     1021.71     1169.42      6.50 o 
   3   3   4      896.13      895.67      5.20 o 
   4   3   4      362.44      328.86      3.87 o 
   5   3   4      565.46      478.97      8.15 o 
   6   3   4        1.75       -1.53      3.27 o 
   7   3   4     1031.78     1028.20      7.68 o 
   8   3   4      614.68      632.65      9.48 o 
   9   3   4        6.60        3.91      6.77 o 
  10   3   4        9.05       14.45      7.08 o 
  11   3   4       39.62       44.87      8.07 o 
 -12   4   4       41.97       35.83     11.84 o 
 -11   4   4        1.28       10.10     10.85 o 
 -10   4   4       66.86       71.64     11.02 o 
  -9   4   4      172.21      166.45     11.63 o 
  -8   4   4       97.77      105.76     11.03 o 
  -7   4   4      278.00      321.31     11.14 o 
  -6   4   4       43.88       46.86      2.12 o 
  -5   4   4        0.26        0.66      1.72 o 
  -4   4   4      451.32      459.35      3.51 o 
  -3   4   4        0.83        1.05      1.30 o 
  -2   4   4      744.24      703.83      6.26 o 
  -1   4   4     6081.76     6113.35     78.28 o 
   0   4   4     8332.39     7705.18     27.95 o 
   1   4   4      337.39      343.09      3.05 o 
   2   4   4      898.35      912.17      4.69 o 
   3   4   4       45.89       51.72      2.42 o 
   4   4   4     1189.17     1182.03     18.94 o 
   5   4   4        6.08        8.00      3.31 o 
   6   4   4      350.23      369.16      5.86 o 
   7   4   4      707.76      638.61      7.66 o 
   8   4   4       53.35       43.73      4.93 o 
   9   4   4        2.49       -1.73      6.61 o 
  10   4   4        1.16        0.54      7.09 o 
  11   4   4       60.80       62.91      7.87 o 
 -11   5   4        2.45       14.33     11.49 o 
 -10   5   4        2.58       11.07     10.55 o 
  -9   5   4       53.30       63.79     10.78 o 
  -8   5   4      365.15      350.33     13.65 o 
  -7   5   4      281.00      285.78     12.75 o 
  -6   5   4       14.91       16.88      2.46 o 
  -5   5   4        0.34        0.27      2.57 o 
  -4   5   4      727.00      875.16      6.45 o 
  -3   5   4       62.72       67.59      2.33 o 
  -2   5   4      866.60      871.33      8.99 o 
  -1   5   4      290.25      274.85      5.32 o 
   0   5   4      150.75      181.82      5.02 o 
   1   5   4       60.93       62.05      2.52 o 
   2   5   4      157.50      162.71      2.92 o 
   3   5   4        0.47        0.98      3.34 o 
   4   5   4      234.24      251.55      9.10 o 
   5   5   4      239.99      218.86      5.06 o 
   6   5   4      202.34      172.84      5.06 o 
   7   5   4        0.07        1.03      3.67 o 
   8   5   4      101.05      107.39      5.56 o 
   9   5   4       15.76       15.53      7.02 o 
  10   5   4       80.32       68.15      8.07 o 
  11   5   4        8.29       13.13      7.85 o 
 -11   6   4        2.74       11.12     12.86 o 
 -10   6   4        0.88        1.81     11.46 o 
  -9   6   4      318.37      353.12     15.05 o 
  -8   6   4      480.08      495.72     10.85 o 
  -7   6   4       61.10       55.94      5.02 o 
  -6   6   4       24.01       18.95      3.19 o 
  -5   6   4        7.89        4.77      2.73 o 
  -4   6   4       11.80       16.13      2.90 o 
  -3   6   4       46.46       29.72      3.18 o 
  -2   6   4        3.42       -1.04      3.71 o 
  -1   6   4       13.92        4.78      4.50 o 
   0   6   4      646.57      684.54      8.32 o 
   1   6   4       27.92       24.60      4.40 o 
   2   6   4      564.18      556.91     70.72 o 
   3   6   4      467.86      461.07      6.80 o 
   4   6   4      236.66      240.79      5.25 o 
   5   6   4      493.17      499.90      7.62 o 
   6   6   4      341.93      365.90      6.59 o 
   7   6   4        4.65       10.28      4.03 o 
   8   6   4       10.63       23.56      5.08 o 
   9   6   4      459.07      484.72     11.17 o 
  10   6   4       81.50       94.78      8.64 o 
 -10   7   4        0.00       -4.37     12.42 o 
  -9   7   4       26.83       21.71     12.02 o 
  -8   7   4        3.93       -3.42      7.35 o 
  -7   7   4      116.97      112.71      7.66 o 
  -6   7   4      104.33      106.41      5.28 o 
  -5   7   4       18.30       22.58      4.21 o 
  -4   7   4      310.53      300.55      8.90 o 
  -3   7   4       81.12       81.84      3.99 o 
  -2   7   4     1284.98     1311.66     13.18 o 
  -1   7   4      755.10      827.57      9.79 o 
   0   7   4     1309.27     1345.60     22.05 o 
   1   7   4      766.79      759.73     14.03 o 
   2   7   4       71.21       71.57      8.43 o 
   3   7   4       16.98       11.47      7.72 o 
   4   7   4       44.73       30.12      4.38 o 
   5   7   4        5.08        8.87      4.38 o 
   6   7   4       43.11       40.07      4.92 o 
   7   7   4      169.93      169.12      6.40 o 
   8   7   4      808.52      825.14     11.46 o 
   9   7   4       96.54      128.11      8.67 o 
  10   7   4       25.88       17.39      9.81 o 
 -10   8   4       31.77       37.81     13.34 o 
  -9   8   4        0.02       -3.67      8.42 o 
  -8   8   4        3.63       -5.72      7.11 o 
  -7   8   4       80.88       76.45      7.31 o 
  -6   8   4      152.04      114.05      5.76 o 
  -5   8   4       11.79       10.79      4.41 o 
  -4   8   4       82.75       87.68      5.98 o 
  -3   8   4       62.43       53.28      5.78 o 
  -2   8   4       22.99       15.17      5.41 o 
  -1   8   4       70.89       59.85      6.10 o 
   0   8   4       24.53       48.78     10.94 o 
   1   8   4      631.79      585.39     14.43 o 
   2   8   4        5.84       -1.49      9.11 o 
   3   8   4      174.32      158.37     10.74 o 
   4   8   4      512.97      494.24     14.10 o 
   5   8   4      107.88       95.79     19.24 o 
   6   8   4        9.00       16.61      6.84 o 
   7   8   4      168.00      142.69      7.88 o 
   8   8   4       19.37       31.72     14.89 o 
   9   8   4       54.80       57.90     13.33 o 
  -9   9   4       11.39       25.15     11.04 o 
  -8   9   4      151.36      174.33     14.10 o 
  -7   9   4      157.36      153.89     12.71 o 
  -6   9   4       37.31       37.85      8.78 o 
  -5   9   4      519.69      533.76     14.48 o 
  -4   9   4        7.71       13.37      6.05 o 
  -3   9   4        2.69       -1.89      6.14 o 
  -2   9   4       23.85       24.86      6.57 o 
  -1   9   4      175.71      146.64      7.25 o 
   0   9   4      112.06       96.26      6.91 o 
   1   9   4      233.94      230.92     11.56 o 
   2   9   4      576.57      600.40     15.61 o 
   3   9   4       56.33       48.59      9.69 o 
   4   9   4      208.05      217.08     11.78 o 
   5   9   4       97.18       93.68      7.78 o 
   6   9   4        0.10       -5.57      6.43 o 
   7   9   4       20.00       29.77      7.51 o 
   8   9   4        0.03        4.70      6.85 o 
  -8  10   4        2.98        6.44      9.96 o 
  -7  10   4       69.22       64.77     11.03 o 
  -6  10   4       96.77       98.34      7.82 o 
  -5  10   4       33.38       38.41      7.32 o 
  -4  10   4      100.00      110.88     10.85 o 
  -3  10   4       14.80       22.59      6.60 o 
  -2  10   4        6.28        9.46      6.88 o 
  -1  10   4        2.26       -2.13      6.57 o 
   0  10   4        1.20       -4.52      8.87 o 
   1  10   4      119.02      103.67     10.39 o 
   2  10   4       34.81       31.95      9.36 o 
   3  10   4      102.50      127.65     11.11 o 
   4  10   4       24.27       19.48      9.46 o 
   5  10   4       45.39       25.43     11.32 o 
   6  10   4       29.90       23.77      8.53 o 
   7  10   4       16.56       16.19      7.77 o 
  -6  11   4        0.32        1.77      7.34 o 
  -5  11   4       18.05       10.40      7.49 o 
  -4  11   4       12.86       13.20      8.81 o 
  -3  11   4        3.67        6.90      6.38 o 
  -2  11   4       54.09       48.58      6.98 o 
  -1  11   4       36.20       30.88      7.02 o 
   0  11   4       36.36       29.82      9.53 o 
   1  11   4       49.87       52.92      9.46 o 
   2  11   4       19.47       18.61     10.20 o 
   3  11   4        1.10       -1.50      9.23 o 
   4  11   4        2.04        8.24     10.28 o 
   5  11   4        4.48       -4.10      6.74 o 
   6  11   4        1.33       -1.30      7.09 o 
  -4  12   4        1.94       15.62     10.16 o 
  -3  12   4        0.99        0.67      6.79 o 
  -2  12   4        0.79        4.42      6.53 o 
  -1  12   4       58.43       54.16     11.54 o 
   0  12   4        2.13       16.16     10.86 o 
   1  12   4        3.29       -3.13      9.41 o 
   2  12   4        0.97        1.35     10.73 o 
   3  12   4       14.04       21.59     11.31 o 
   4  12   4        6.39       -1.61     10.34 o 
 -12   1   5      169.99      166.12     21.42 o 
 -11   1   5        5.80       13.63      7.58 o 
 -10   1   5      126.20      129.96      9.20 o 
  -9   1   5      540.08      577.24     11.54 o 
  -8   1   5      915.49      965.83     16.89 o 
  -7   1   5     1978.79     1881.76     13.90 o 
  -6   1   5      230.04      242.37     10.66 o 
  -5   1   5       81.92      101.72      3.31 o 
  -4   1   5     3633.96     3871.29     35.37 o 
  -3   1   5       26.92       28.80      2.33 o 
  -2   1   5     2623.31     2694.49     20.35 o 
  -1   1   5     1572.72     1567.63     11.63 o 
   0   1   5      228.23      238.54      4.79 o 
   1   1   5    18555.72    18727.28     55.24 o 
   2   1   5     1800.41     1938.42     15.35 o 
   3   1   5     1601.49     1858.25     26.17 o 
   4   1   5        5.43        6.18      2.54 o 
   5   1   5     2590.11     2679.83     39.27 o 
   6   1   5      865.60      835.57      8.28 o 
   7   1   5      260.52      256.54      4.63 o 
   8   1   5      850.03      852.74      9.25 o 
   9   1   5        2.34        3.69      5.38 o 
  10   1   5       30.37       48.08      6.17 o 
  11   1   5       16.16       19.94      6.41 o 
  12   1   5        2.38       23.79     11.90 o 
 -12   2   5        7.39        8.56      7.71 o 
 -11   2   5       53.75       47.65      7.35 o 
 -10   2   5       80.04       66.95      7.25 o 
  -9   2   5       83.30       82.11      7.15 o 
  -8   2   5     2816.19     2739.75     57.38 o 
  -7   2   5       20.70       24.14      5.22 o 
  -6   2   5       45.89       39.61      3.37 o 
  -5   2   5      297.24      374.24      3.27 o 
  -4   2   5       95.36      100.85      2.58 o 
  -3   2   5     1181.56     1097.61     10.28 o 
  -2   2   5      306.87      367.40      7.01 o 
  -1   2   5     1932.92     1979.64     10.60 o 
   0   2   5     4664.71     4819.02     17.63 o 
   1   2   5    13198.16    13213.57     31.16 o 
   2   2   5      326.62      369.74      3.12 o 
   3   2   5       48.49       55.60      1.98 o 
   4   2   5     2658.73     2746.33     17.23 o 
   5   2   5      273.59      228.09      4.40 o 
   6   2   5     1002.98      995.81      8.05 o 
   7   2   5      342.69      344.71      5.33 o 
   8   2   5      934.38      921.16      7.10 o 
   9   2   5      119.50      125.75      6.24 o 
  10   2   5      221.91      219.28     10.44 o 
  11   2   5       15.77       15.07      7.95 o 
  12   2   5       92.07      126.90     14.60 o 
 -12   3   5      110.74      126.50     13.91 o 
 -11   3   5       18.19       24.71     12.21 o 
 -10   3   5       20.06       13.52      6.96 o 
  -9   3   5      103.63      106.54      6.99 o 
  -8   3   5       26.82       22.86      5.98 o 
  -7   3   5       36.08       47.99      5.08 o 
  -6   3   5      592.03      591.61      5.70 o 
  -5   3   5      424.39      455.29      5.68 o 
  -4   3   5      249.17      233.21      3.25 o 
  -3   3   5       58.38       52.91      1.67 o 
  -2   3   5       35.14       54.91      3.78 o 
  -1   3   5      108.67      165.55      4.89 o 
   0   3   5     5015.49     5165.13     20.68 o 
   1   3   5     1547.22     1681.15     13.21 o 
   2   3   5     2686.19     2558.89     10.98 o 
   3   3   5        1.35        3.42      1.66 o 
   4   3   5     3986.33     4320.20     24.57 o 
   5   3   5       46.38       58.33      3.08 o 
   6   3   5      348.49      359.78      8.26 o 
   7   3   5      106.67      105.15      4.21 o 
   8   3   5      100.92       98.68      4.66 o 
   9   3   5        5.28        4.10      5.34 o 
  10   3   5       26.67       14.01      7.19 o 
  11   3   5        4.21        5.96      7.71 o 
 -12   4   5       56.58       77.65     13.44 o 
 -11   4   5       96.21       98.71     12.23 o 
 -10   4   5       48.39       57.32     10.97 o 
  -9   4   5      107.56      126.89     11.87 o 
  -8   4   5        3.99       11.38      9.56 o 
  -7   4   5     1187.56     1184.79     19.62 o 
  -6   4   5      166.46      152.37      4.80 o 
  -5   4   5        1.19       -0.85      1.82 o 
  -4   4   5        0.00       -0.81      1.71 o 
  -3   4   5       17.53       18.28      1.58 o 
  -2   4   5        4.30       10.86      2.72 o 
  -1   4   5       81.80       75.62      4.89 o 
   0   4   5      305.34      207.19      6.74 o 
   1   4   5      754.07      596.41      9.31 o 
   2   4   5     2400.60     2105.73     15.27 o 
   3   4   5       37.42       37.26      1.84 o 
   4   4   5        9.49        9.98      2.71 o 
   5   4   5      992.13      946.67      7.21 o 
   6   4   5       10.15       14.78      3.17 o 
   7   4   5       85.67       85.94      5.75 o 
   8   4   5       74.89       74.36      5.24 o 
   9   4   5       41.69       32.06      7.15 o 
  10   4   5       78.46       68.52      7.62 o 
  11   4   5        1.94        1.13      7.77 o 
 -11   5   5       74.96       92.97     12.66 o 
 -10   5   5      192.23      210.02     13.23 o 
  -9   5   5       38.81       60.89     11.11 o 
  -8   5   5      387.88      389.65     14.16 o 
  -7   5   5       26.09       27.78      6.22 o 
  -6   5   5      123.33      120.45      5.08 o 
  -5   5   5        0.29       -0.20      2.96 o 
  -4   5   5       34.63       43.53      2.64 o 
  -3   5   5       22.06       11.23      3.08 o 
  -2   5   5      179.10      226.22     10.02 o 
  -1   5   5      334.23      305.00      5.56 o 
   0   5   5      380.08      306.46      8.40 o 
   1   5   5      163.79      169.03      2.57 o 
   2   5   5      323.07      241.25      2.86 o 
   3   5   5      176.63      184.75      3.67 o 
   4   5   5     3162.03     3162.75     13.14 o 
   5   5   5      523.19      543.51      7.17 o 
   6   5   5      112.66      117.25      4.71 o 
   7   5   5       10.47        8.25      5.05 o 
   8   5   5      179.95      178.63      6.05 o 
   9   5   5        1.97        1.71      6.80 o 
  10   5   5       17.89       17.31      7.87 o 
  11   5   5       63.06       63.90      8.20 o 
 -11   6   5       27.94       20.95     12.87 o 
 -10   6   5        0.80        4.81     11.57 o 
  -9   6   5       73.96       71.87     11.84 o 
  -8   6   5       15.44       20.30      7.20 o 
  -7   6   5       70.09       63.32      6.74 o 
  -6   6   5      138.86      143.61      7.44 o 
  -5   6   5       12.80        6.41      3.66 o 
  -4   6   5       88.47       66.01      3.21 o 
  -3   6   5      240.42      241.41      5.59 o 
  -2   6   5      314.38      289.93      5.86 o 
  -1   6   5       23.10       26.89      4.42 o 
   0   6   5       42.17       41.22      6.72 o 
   1   6   5       24.86       42.14      6.45 o 
   2   6   5      169.21      146.57     29.78 o 
   3   6   5      594.05      603.26     10.16 o 
   4   6   5        2.34        1.75      3.80 o 
   5   6   5       53.65       50.82      4.43 o 
   6   6   5       13.57       19.32      5.78 o 
   7   6   5        9.28       15.35      6.28 o 
   8   6   5        4.01       11.55      5.02 o 
   9   6   5       70.16       73.13      8.13 o 
  10   6   5      151.18      140.48      9.44 o 
 -10   7   5       13.06        4.81     12.11 o 
  -9   7   5       28.24       14.19     11.55 o 
  -8   7   5       75.43       61.41      7.69 o 
  -7   7   5      364.54      356.45      9.71 o 
  -6   7   5       53.10       43.06      4.57 o 
  -5   7   5      322.65      356.54     11.00 o 
  -4   7   5      433.02      424.99      6.10 o 
  -3   7   5       57.59       47.69      4.68 o 
  -2   7   5     1249.50     1280.02     27.29 o 
  -1   7   5      255.99      306.32      7.16 o 
   0   7   5      678.02      598.76     12.78 o 
   1   7   5       68.25       46.21      8.43 o 
   2   7   5        1.50       -3.35      7.96 o 
   3   7   5       21.02        9.39      7.80 o 
   4   7   5        0.26        2.30      5.58 o 
   5   7   5      278.10      304.24     11.22 o 
   6   7   5      165.09      164.99      6.05 o 
   7   7   5      487.02      528.65     11.10 o 
   8   7   5      157.70      175.92      5.96 o 
   9   7   5      112.35      122.49      8.47 o 
  10   7   5       39.79       39.85     10.74 o 
 -10   8   5        7.95        9.37     13.01 o 
  -9   8   5      165.97      173.65      9.59 o 
  -8   8   5        0.21       -6.79      7.52 o 
  -7   8   5       12.31        3.95      6.50 o 
  -6   8   5       25.23       25.30      5.14 o 
  -5   8   5       81.55       79.97      5.02 o 
  -4   8   5        8.04        3.30      5.47 o 
  -3   8   5      307.23      289.44      7.63 o 
  -2   8   5      175.65      168.14      6.69 o 
  -1   8   5       87.03       96.67      6.24 o 
   0   8   5     1010.70     1061.14     17.29 o 
   1   8   5       10.78        4.23      9.62 o 
   2   8   5      315.76      298.59     12.61 o 
   3   8   5      190.22      160.62     10.99 o 
   4   8   5      224.86      224.85     12.22 o 
   5   8   5       68.42       63.07      7.03 o 
   6   8   5      622.66      611.34     14.29 o 
   7   8   5       20.14       28.04      6.89 o 
   8   8   5       17.38       26.62     10.51 o 
   9   8   5        3.42        9.83     10.60 o 
  -9   9   5       29.50       50.39     11.70 o 
  -8   9   5        0.12       -0.84     11.69 o 
  -7   9   5        0.19       -2.73     10.92 o 
  -6   9   5        7.67       10.42      6.14 o 
  -5   9   5       13.89       24.15      7.03 o 
  -4   9   5       72.80       63.67      6.56 o 
  -3   9   5       16.58        7.49      6.33 o 
  -2   9   5       88.57       77.17      6.96 o 
  -1   9   5       17.08       14.43      6.41 o 
   0   9   5      344.28      317.69     12.38 o 
   1   9   5        0.52       -4.86      9.90 o 
   2   9   5       16.62       27.88     10.69 o 
   3   9   5       10.31       10.28      9.25 o 
   4   9   5       33.11       38.91      9.35 o 
   5   9   5       33.49       24.42      8.87 o 
   6   9   5       59.79       44.25      7.53 o 
   7   9   5       45.42       37.84      7.06 o 
   8   9   5        6.00        0.51      7.38 o 
  -8  10   5       32.51       42.08     10.68 o 
  -7  10   5        3.44       -1.47     10.06 o 
  -6  10   5      222.34      254.58      9.17 o 
  -5  10   5       60.03       75.07      8.04 o 
  -4  10   5      269.68      261.18      8.58 o 
  -3  10   5      256.51      266.39      8.81 o 
  -2  10   5       28.61       23.32      7.06 o 
  -1  10   5      196.44      228.61      8.72 o 
   0  10   5        4.16       -0.69      8.84 o 
   1  10   5       94.19       95.75     10.27 o 
   2  10   5        2.31        0.39      9.38 o 
   3  10   5       22.32       23.50      9.41 o 
   4  10   5       20.45       16.89      9.17 o 
   5  10   5       19.74       12.40      7.05 o 
   6  10   5       70.74       77.24      8.41 o 
   7  10   5       13.13       14.48      7.23 o 
  -6  11   5        0.34        6.22      7.71 o 
  -5  11   5       60.86       62.97      8.20 o 
  -4  11   5        4.07        8.20      6.80 o 
  -3  11   5        2.88       -0.99      6.36 o 
  -2  11   5       62.07       71.18      7.28 o 
  -1  11   5       39.10       24.55     10.10 o 
   0  11   5        0.00        5.54      8.69 o 
   1  11   5        8.68       13.40      9.28 o 
   2  11   5        9.09        7.30     10.00 o 
   3  11   5       24.52       33.80     10.80 o 
   4  11   5       13.23       17.67     10.54 o 
   5  11   5        4.19       -3.17      7.64 o 
   6  11   5        1.01        0.03      7.70 o 
  -4  12   5        2.49        3.70      9.94 o 
  -3  12   5        0.35       -4.25      6.55 o 
  -2  12   5        0.55        2.35      7.12 o 
  -1  12   5       11.13       10.59      9.50 o 
   0  12   5        7.06       16.22      9.32 o 
   1  12   5        2.15        1.95      9.66 o 
   2  12   5        1.22        6.07      9.83 o 
   3  12   5        0.43       -2.81      9.26 o 
   4  12   5        0.13       -3.24     11.00 o 
 -12   0   6      141.94      196.02     13.73 o 
 -11   0   6        0.36       11.87     11.24 o 
 -10   0   6     1835.50     1733.29     23.47 o 
  -9   0   6     2525.91     2496.99     26.27 o 
  -8   0   6      621.69      649.15     14.50 o 
  -7   0   6      124.53      138.53      9.08 o 
  -6   0   6      685.58      723.00      8.56 o 
  -5   0   6    18266.13    19059.52     32.24 o 
  -4   0   6     5453.30     5826.46     22.29 o 
  -3   0   6     1454.05     1437.65     10.74 o 
  -2   0   6     2983.44     2848.65     14.08 o 
  -1   0   6     1224.43     1151.17      8.04 o 
   0   0   6    46438.59    45019.52    481.49 o 
   1   0   6     1029.01     1183.15     33.89 o 
   2   0   6     6525.79     6507.73     46.56 o 
   3   0   6      110.67      114.01      7.71 o 
   4   0   6      100.09      125.51      4.48 o 
   5   0   6      323.45      349.21      6.30 o 
   6   0   6       73.37       60.55      4.56 o 
   7   0   6      276.27      233.45     10.35 o 
   8   0   6      530.72      485.89     14.35 o 
   9   0   6        0.84       -5.66      9.14 o 
  10   0   6       58.55       85.23     11.38 o 
  11   0   6       12.78       23.18     12.08 o 
  12   0   6      744.68      854.46     22.31 o 
 -12   1   6        2.88       12.80      8.49 o 
 -11   1   6      422.54      409.84     10.95 o 
 -10   1   6       24.64       36.67      7.37 o 
  -9   1   6     2819.28     2823.70     19.59 o 
  -8   1   6      903.12      929.52     11.56 o 
  -7   1   6       11.31       19.96      3.57 o 
  -6   1   6      428.53      381.30     14.92 o 
  -5   1   6      116.09      114.76      3.56 o 
  -4   1   6     6212.16     7005.91     73.50 o 
  -3   1   6      783.49      742.62      5.82 o 
  -2   1   6       44.64       64.66      2.07 o 
  -1   1   6     5308.71     4841.42     10.66 o 
   0   1   6      157.05      189.03      2.72 o 
   1   1   6    10434.86    10567.51     26.24 o 
   2   1   6      772.41      667.14      5.56 o 
   3   1   6      198.90      145.20      4.53 o 
   4   1   6      561.73      784.32      6.42 o 
   5   1   6       21.15       20.72      3.73 o 
   6   1   6       17.83       19.19      3.17 o 
   7   1   6       42.38       48.21      3.35 o 
   8   1   6       70.57       58.76      3.94 o 
   9   1   6       28.36       16.33      5.27 o 
  10   1   6       40.49       36.04      7.29 o 
  11   1   6      158.75      178.65      9.55 o 
  12   1   6       11.55       32.95      9.27 o 
 -12   2   6       28.16       32.67      9.52 o 
 -11   2   6       59.94       47.02      7.40 o 
 -10   2   6      160.65      148.67      8.70 o 
  -9   2   6      234.96      240.95      8.43 o 
  -8   2   6     1452.83     1462.98     36.62 o 
  -7   2   6      540.62      529.30     11.32 o 
  -6   2   6        5.57        6.12      2.88 o 
  -5   2   6      282.74      323.36      3.06 o 
  -4   2   6       94.30       68.01      1.90 o 
  -3   2   6     1515.37     1438.09     27.80 o 
  -2   2   6     3998.20     4332.76     31.65 o 
  -1   2   6     2915.39     3038.88     13.64 o 
   0   2   6     1377.28     1293.33     10.10 o 
   1   2   6       72.07       75.49      4.65 o 
   2   2   6     2098.81     2318.63     32.30 o 
   3   2   6      832.69      845.41      9.38 o 
   4   2   6     2493.28     2629.46      9.41 o 
   5   2   6      286.58      291.57     12.23 o 
   6   2   6     2011.41     1928.20     20.06 o 
   7   2   6      599.25      583.62      7.23 o 
   8   2   6      141.10      152.21      4.35 o 
   9   2   6       99.47       95.07      6.01 o 
  10   2   6        0.05       -0.60      5.75 o 
  11   2   6        0.00        1.54      6.21 o 
 -12   3   6      103.54      134.49     13.95 o 
 -11   3   6       29.87       17.76     11.91 o 
 -10   3   6      215.30      207.42      8.24 o 
  -9   3   6      133.07      117.61      7.14 o 
  -8   3   6      432.16      427.26      8.75 o 
  -7   3   6      635.76      643.93     23.47 o 
  -6   3   6       13.96       10.71      2.77 o 
  -5   3   6      129.76      151.78      2.54 o 
  -4   3   6        0.79        0.53      1.41 o 
  -3   3   6       21.81       28.81      1.72 o 
  -2   3   6     1922.71     1786.32     11.81 o 
  -1   3   6       40.10       56.86      3.95 o 
   0   3   6    12607.18    13130.49     33.68 o 
   1   3   6     6763.70     6357.94     25.13 o 
   2   3   6     2198.26     2157.59      9.13 o 
   3   3   6       81.14       93.58      2.64 o 
   4   3   6     9241.60     9663.53     14.19 o 
   5   3   6     2589.84     2671.03     20.61 o 
   6   3   6        1.25        9.51      5.68 o 
   7   3   6      458.24      447.79      6.57 o 
   8   3   6      733.09      724.94      9.06 o 
   9   3   6      209.18      211.40      6.86 o 
  10   3   6        0.53       -0.79      7.30 o 
  11   3   6        9.94       -2.18      7.13 o 
 -12   4   6        1.31        7.95     12.84 o 
 -11   4   6       91.85       99.29     12.78 o 
 -10   4   6       70.84       59.07     11.07 o 
  -9   4   6      464.70      427.38     14.67 o 
  -8   4   6     1031.69     1010.68     18.48 o 
  -7   4   6      774.29      783.94     15.93 o 
  -6   4   6       27.48       35.56      2.73 o 
  -5   4   6      117.13      110.88      2.44 o 
  -4   4   6      829.99      814.13      4.67 o 
  -3   4   6      102.77      122.27      2.64 o 
  -2   4   6      216.09      192.96      4.01 o 
  -1   4   6      206.48      198.32      6.06 o 
   0   4   6      486.66      453.08      8.44 o 
   1   4   6      667.84      759.20     10.78 o 
   2   4   6      418.95      426.25      5.00 o 
   3   4   6      446.05      428.02      4.59 o 
   4   4   6     1399.24     1362.98      6.23 o 
   5   4   6     1107.53     1127.75      7.16 o 
   6   4   6      673.84      610.64      6.09 o 
   7   4   6        1.37        6.36      3.99 o 
   8   4   6       56.20       64.93      4.44 o 
   9   4   6       71.78       73.04      7.22 o 
  10   4   6        6.70        4.62      7.32 o 
  11   4   6        7.08       -0.51      8.65 o 
 -11   5   6        3.60       14.06     12.04 o 
 -10   5   6       91.35      104.51     11.94 o 
  -9   5   6      133.76      126.15     12.44 o 
  -8   5   6      192.87      198.22     12.54 o 
  -7   5   6        8.34       10.57      6.21 o 
  -6   5   6      169.03      169.40      4.76 o 
  -5   5   6       66.57       58.03      2.89 o 
  -4   5   6       21.94       16.99      2.83 o 
  -3   5   6      298.63      313.52      5.26 o 
  -2   5   6     1220.83     1240.27     12.35 o 
  -1   5   6       69.50       53.76      5.61 o 
   0   5   6     3317.43     3239.92     21.19 o 
   1   5   6      195.96      191.55      7.42 o 
   2   5   6      121.75      123.34      2.98 o 
   3   5   6      613.80      604.08      5.22 o 
   4   5   6      293.91      286.57      5.22 o 
   5   5   6      212.19      223.57      6.11 o 
   6   5   6        3.44        3.25      4.05 o 
   7   5   6       55.65       61.53      5.96 o 
   8   5   6       37.48       34.91      5.21 o 
   9   5   6       47.30       48.64      7.29 o 
  10   5   6       19.54       23.16      7.35 o 
  11   5   6        0.05       -7.22      8.10 o 
 -11   6   6      115.79      122.35     13.73 o 
 -10   6   6        2.52       -6.58     11.69 o 
  -9   6   6       86.97       91.36     11.77 o 
  -8   6   6       16.42        9.45      7.57 o 
  -7   6   6       14.85       15.84      6.50 o 
  -6   6   6       46.74       52.26      5.90 o 
  -5   6   6      112.15      109.59      5.25 o 
  -4   6   6     1310.93     1280.13     13.19 o 
  -3   6   6      661.17      652.14     21.52 o 
  -2   6   6       79.61       79.97      4.44 o 
  -1   6   6      712.05      819.21     12.52 o 
   0   6   6      571.19      587.01     11.52 o 
   1   6   6      149.48      103.33      7.62 o 
   2   6   6      663.83      728.81     13.06 o 
   3   6   6       88.11      100.08      4.84 o 
   4   6   6      357.26      368.88      7.67 o 
   5   6   6      124.57      134.30      5.71 o 
   6   6   6     1333.10     1370.54     10.91 o 
   7   6   6      213.08      240.93      8.68 o 
   8   6   6        0.93        7.05      5.14 o 
   9   6   6      208.19      198.09      8.89 o 
  10   6   6       13.30        6.27      7.49 o 
 -10   7   6       34.67       28.96     12.40 o 
  -9   7   6        7.28        3.69     10.71 o 
  -8   7   6       98.57      129.60      8.24 o 
  -7   7   6      208.76      219.59     10.73 o 
  -6   7   6       41.57       46.22      6.36 o 
  -5   7   6      342.83      337.73      5.36 o 
  -4   7   6       40.60       49.43      4.03 o 
  -3   7   6      245.08      235.54      6.29 o 
  -2   7   6      251.95      281.01     11.29 o 
  -1   7   6      173.11      130.67      8.62 o 
   0   7   6        4.15        6.42      7.88 o 
   1   7   6       28.13       29.53      8.14 o 
   2   7   6       58.99       49.03      8.76 o 
   3   7   6       19.43       25.61      8.46 o 
   4   7   6      659.61      677.92     10.34 o 
   5   7   6     2152.17     2200.04     16.95 o 
   6   7   6      101.97      118.56      6.16 o 
   7   7   6      297.24      303.51      7.32 o 
   8   7   6       60.93       69.57      5.34 o 
   9   7   6       35.95       38.26      8.68 o 
  10   7   6        5.83        7.26      8.08 o 
 -10   8   6      100.28      106.77     14.13 o 
  -9   8   6       13.87       28.09     18.68 o 
  -8   8   6        9.40        4.30      7.38 o 
  -7   8   6        0.53       -5.11      6.92 o 
  -6   8   6       31.39       29.41      6.84 o 
  -5   8   6       25.96       34.03      4.83 o 
  -4   8   6       88.28       80.93      6.14 o 
  -3   8   6      230.51      219.52      7.07 o 
  -2   8   6      380.97      357.81      8.12 o 
  -1   8   6      135.28      140.66      9.21 o 
   0   8   6       59.39       32.78      9.51 o 
   1   8   6     1264.46     1191.36     18.71 o 
   2   8   6        0.35      -10.01     10.01 o 
   3   8   6        6.46       24.08     10.31 o 
   4   8   6      275.85      265.22      8.73 o 
   5   8   6        5.67        7.32      6.99 o 
   6   8   6      400.07      398.06      9.94 o 
   7   8   6      212.10      201.12      8.84 o 
   8   8   6        1.56        4.12      5.56 o 
  -9   9   6       52.10       57.49      8.52 o 
  -8   9   6       63.56       64.48     12.42 o 
  -7   9   6       35.78       27.15     11.70 o 
  -6   9   6       10.87       17.39     10.23 o 
  -5   9   6        0.03        3.48      6.40 o 
  -4   9   6      154.95      144.80      7.17 o 
  -3   9   6      101.34       82.40      8.16 o 
  -2   9   6      331.56      318.60     13.69 o 
  -1   9   6      568.78      558.76     14.43 o 
   0   9   6       45.81       52.69      9.56 o 
   1   9   6      144.75      170.70     11.73 o 
   2   9   6      215.69      240.51     12.57 o 
   3   9   6        0.04       -0.89      8.86 o 
   4   9   6       33.17       35.54      9.76 o 
   5   9   6       17.93        5.08      6.90 o 
   6   9   6       46.25       39.61      6.98 o 
   7   9   6        0.52        4.28      6.81 o 
   8   9   6        2.24       12.06      6.73 o 
  -8  10   6       20.02       21.04     11.51 o 
  -7  10   6       33.24       31.44     11.72 o 
  -6  10   6       33.85       42.58     11.03 o 
  -5  10   6       36.05       48.17      6.93 o 
  -4  10   6       10.54       22.75      6.74 o 
  -3  10   6        6.37        9.18      8.60 o 
  -2  10   6       23.90       21.50      6.46 o 
  -1  10   6       60.89       44.89      9.42 o 
   0  10   6       75.92       71.27     10.38 o 
   1  10   6        1.25       10.43      8.85 o 
   2  10   6        0.14       -3.38     10.60 o 
   3  10   6        0.64       -0.13      9.19 o 
   4  10   6        9.56       12.56     10.12 o 
   5  10   6        9.68        3.41      6.84 o 
   6  10   6        7.50        4.28      6.56 o 
   7  10   6        7.87       -0.29      7.60 o 
  -6  11   6        1.55        2.22     11.94 o 
  -5  11   6       25.22       35.51      7.56 o 
  -4  11   6       33.50       41.73      6.96 o 
  -3  11   6        9.46        7.12      7.10 o 
  -2  11   6       62.41       70.03     10.82 o 
  -1  11   6        0.02       -3.20      9.75 o 
   0  11   6       27.26       16.11     10.15 o 
   1  11   6        9.88        0.18      9.87 o 
   2  11   6        1.01        3.86      9.15 o 
   3  11   6       38.49       43.74     10.35 o 
   4  11   6       33.69       33.19     10.43 o 
   5  11   6        1.65        3.20      6.75 o 
  -4  12   6       41.40       42.63      7.75 o 
  -3  12   6        2.39        9.38     10.81 o 
  -2  12   6       23.22       23.23     10.06 o 
  -1  12   6       34.07       32.60     10.90 o 
   0  12   6        4.06        2.39     10.14 o 
   1  12   6       18.92       25.29     10.53 o 
   2  12   6        0.01      -10.83     10.83 o 
   3  12   6       21.12       24.90     11.75 o 
 -12   1   7       36.39       66.71      9.04 o 
 -11   1   7      210.17      213.99     11.79 o 
 -10   1   7      663.48      635.75     12.43 o 
  -9   1   7       17.28       69.91     11.30 o 
  -8   1   7      381.40      389.95      8.77 o 
  -7   1   7      875.11      855.30     10.82 o 
  -6   1   7      265.20      251.47      9.30 o 
  -5   1   7      223.72      267.84      4.31 o 
  -4   1   7      536.45      551.63     15.25 o 
  -3   1   7      511.38      489.71      6.41 o 
  -2   1   7       38.34       30.28      1.40 o 
  -1   1   7       91.87      127.75      4.62 o 
   0   1   7      320.56      365.81      3.37 o 
   1   1   7     2433.59     2365.33     16.84 o 
   2   1   7     1270.40     1233.41      6.08 o 
   3   1   7      475.07      511.87      3.76 o 
   4   1   7     2468.05     2526.05     28.05 o 
   5   1   7     2647.39     2689.76     10.48 o 
   6   1   7      551.15      541.77      6.53 o 
   7   1   7      329.80      328.60      5.96 o 
   8   1   7        2.34        4.52      3.99 o 
   9   1   7        0.63       -5.28      6.29 o 
  10   1   7        9.08        2.39      7.07 o 
  11   1   7       22.40       30.45      8.34 o 
 -12   2   7       95.69       95.86     10.97 o 
 -11   2   7      104.07       94.16      7.95 o 
 -10   2   7       97.04      100.42      8.00 o 
  -9   2   7      527.03      548.33     10.38 o 
  -8   2   7       61.38       69.90      7.53 o 
  -7   2   7      659.51      674.49      7.30 o 
  -6   2   7     1284.11     1192.14      7.94 o 
  -5   2   7        6.17        3.49      1.57 o 
  -4   2   7       35.44       56.39      2.15 o 
  -3   2   7     1086.07     1167.30      5.44 o 
  -2   2   7     1099.11     1069.75     12.32 o 
  -1   2   7     1095.47     1104.43     30.99 o 
   0   2   7        5.34        2.01      3.56 o 
   1   2   7      268.27      217.03      5.90 o 
   2   2   7      932.92      856.30     12.75 o 
   3   2   7     2814.12     2583.32     10.28 o 
   4   2   7     2944.83     3099.27     12.11 o 
   5   2   7     3433.70     3404.45     30.98 o 
   6   2   7      272.97      262.14      6.34 o 
   7   2   7        8.98       11.20      3.61 o 
   8   2   7        2.49       -3.57      3.57 o 
   9   2   7       75.78       65.17      6.93 o 
  10   2   7        6.32       -1.73      6.98 o 
  11   2   7       24.94       25.98      7.77 o 
 -12   3   7        7.12       14.16     11.44 o 
 -11   3   7        0.95       -7.93     11.88 o 
 -10   3   7       64.76       76.06     10.37 o 
  -9   3   7      176.58      171.38      7.74 o 
  -8   3   7      451.15      454.26      8.99 o 
  -7   3   7       23.94       25.67      3.51 o 
  -6   3   7      123.18      118.36      3.65 o 
  -5   3   7      712.55      788.10      5.31 o 
  -4   3   7      673.14      649.54     10.50 o 
  -3   3   7      375.44      388.98      8.32 o 
  -2   3   7     1377.64     1493.51     11.14 o 
  -1   3   7     1335.56     1278.15     10.86 o 
   0   3   7       59.56       61.62      5.05 o 
   1   3   7     2785.07     2755.77     17.49 o 
   2   3   7       99.69      113.03      7.40 o 
   3   3   7       71.03       61.89      2.66 o 
   4   3   7     2545.96     2632.86     17.11 o 
   5   3   7       79.79      104.46      4.48 o 
   6   3   7      611.29      625.69      6.97 o 
   7   3   7       59.81       56.63      4.47 o 
   8   3   7      237.42      225.18      5.44 o 
   9   3   7       35.92       33.93      5.43 o 
  10   3   7       53.18       50.33      7.90 o 
  11   3   7        0.06      -11.70     11.70 o 
 -12   4   7       37.51       46.51     13.05 o 
 -11   4   7        0.01       -2.66     11.69 o 
 -10   4   7      195.92      191.47     12.90 o 
  -9   4   7       23.35       24.65     10.71 o 
  -8   4   7       59.05       62.79     10.79 o 
  -7   4   7        0.01       -2.75      9.00 o 
  -6   4   7        0.02       -0.38      2.61 o 
  -5   4   7       32.04       30.95      2.06 o 
  -4   4   7       22.78       15.99      1.71 o 
  -3   4   7       44.89       42.75      2.50 o 
  -2   4   7      411.36      382.05      7.19 o 
  -1   4   7     1027.69      906.48     10.66 o 
   0   4   7     1805.13     1703.20     14.63 o 
   1   4   7      533.77      559.70      9.99 o 
   2   4   7     7305.63     7291.51     26.03 o 
   3   4   7      716.03      761.42      4.54 o 
   4   4   7      125.14      147.74      3.11 o 
   5   4   7        6.84        4.58      2.94 o 
   6   4   7       49.71       54.61      3.90 o 
   7   4   7       62.71       64.96      4.54 o 
   8   4   7        1.02       10.63      4.64 o 
   9   4   7       88.43       94.84      7.73 o 
  10   4   7        2.61        2.49      7.17 o 
  11   4   7       32.74       21.82     11.83 o 
 -11   5   7       89.56       80.26     12.94 o 
 -10   5   7        2.23        1.88     10.40 o 
  -9   5   7        0.03       -7.87     10.45 o 
  -8   5   7        5.30        6.30     10.46 o 
  -7   5   7      145.97      142.10      9.02 o 
  -6   5   7        5.37       14.28      3.83 o 
  -5   5   7      128.49      150.45      3.07 o 
  -4   5   7      284.56      311.16      4.54 o 
  -3   5   7       57.58       46.50      3.49 o 
  -2   5   7        5.31        4.18      4.47 o 
  -1   5   7        7.64        0.80      5.19 o 
   0   5   7     1041.23      987.69     12.79 o 
   1   5   7     2023.90     1902.12     17.20 o 
   2   5   7       35.81       45.42      2.61 o 
   3   5   7        4.06        3.49      2.46 o 
   4   5   7       41.43       29.94      2.94 o 
   5   5   7       69.02       64.37      4.19 o 
   6   5   7      160.48      158.90      7.99 o 
   7   5   7       54.63       59.29      6.23 o 
   8   5   7      429.80      434.58      9.44 o 
   9   5   7        2.79       -1.79      6.84 o 
  10   5   7      117.19      126.44      8.64 o 
 -11   6   7       35.96       33.41     11.55 o 
 -10   6   7        2.12       -7.91     11.61 o 
  -9   6   7       22.17       21.10     10.76 o 
  -8   6   7        0.45       -3.08      6.83 o 
  -7   6   7       19.35       20.61      6.29 o 
  -6   6   7       28.71       19.59      4.26 o 
  -5   6   7      715.25      758.38      7.66 o 
  -4   6   7      190.81      187.78      4.57 o 
  -3   6   7       15.40        8.72      3.89 o 
  -2   6   7      463.72      486.81      9.86 o 
  -1   6   7      963.63      927.43     13.27 o 
   0   6   7     2185.43     2064.95     19.33 o 
   1   6   7      269.56      274.06      9.63 o 
   2   6   7       15.49       19.81      7.67 o 
   3   6   7      121.67      114.94      8.44 o 
   4   6   7        2.27       14.17      5.06 o 
   5   6   7      207.69      203.21      5.74 o 
   6   6   7        4.08       13.57      6.95 o 
   7   6   7      902.41      879.61     18.75 o 
   8   6   7       37.77       50.73      8.49 o 
   9   6   7        0.01        0.64      7.57 o 
  10   6   7        0.10       -6.21      8.02 o 
 -10   7   7       41.97       28.60     12.93 o 
  -9   7   7      110.41      105.64     12.40 o 
  -8   7   7        9.68       11.83      7.15 o 
  -7   7   7      383.87      398.50     10.03 o 
  -6   7   7       41.23       46.98      6.61 o 
  -5   7   7      137.71      141.80      4.85 o 
  -4   7   7       17.17        7.01      3.47 o 
  -3   7   7       78.24       65.93      5.23 o 
  -2   7   7      556.09      531.84      8.27 o 
  -1   7   7       64.94       43.06      7.85 o 
   0   7   7      128.33      101.36      8.79 o 
   1   7   7       68.19       62.63      9.00 o 
   2   7   7     1573.56     1691.33     20.25 o 
   3   7   7        0.03       14.56      9.04 o 
   4   7   7      825.37      871.01     11.60 o 
   5   7   7       22.25       43.85      5.58 o 
   6   7   7      336.00      345.51      7.29 o 
   7   7   7        7.59       12.04      5.26 o 
   8   7   7       10.69       13.63      5.34 o 
   9   7   7       85.66       78.33      8.02 o 
  -9   8   7      227.97      229.84     10.30 o 
  -8   8   7       44.11       48.37      7.85 o 
  -7   8   7        8.27        7.21      7.17 o 
  -6   8   7      208.02      205.75     18.94 o 
  -5   8   7       19.33       25.14      4.16 o 
  -4   8   7      152.49      154.33      6.67 o 
  -3   8   7      175.59      199.25      6.98 o 
  -2   8   7        0.02       -1.62      7.89 o 
  -1   8   7        6.31       -9.60      9.60 o 
   0   8   7        0.04       -6.96      9.32 o 
   1   8   7      124.59      123.79     11.12 o 
   2   8   7       43.30       34.60     10.41 o 
   3   8   7     1097.50     1115.22     19.00 o 
   4   8   7      171.63      182.56     14.36 o 
   5   8   7      278.78      290.78      9.36 o 
   6   8   7       16.84       16.01      7.02 o 
   7   8   7       45.91       56.51      6.99 o 
   8   8   7        1.74       -1.47      5.69 o 
   9   8   7       88.30       78.60     12.76 o 
  -9   9   7        9.76        9.40      8.80 o 
  -8   9   7        0.24       -4.79     10.46 o 
  -7   9   7        0.43       -3.62     10.42 o 
  -6   9   7       29.93       51.75     11.24 o 
  -5   9   7       75.59       62.92      5.46 o 
  -4   9   7        1.04        3.01      6.14 o 
  -3   9   7        0.00        1.13      5.92 o 
  -2   9   7       90.03       81.21      9.74 o 
  -1   9   7        6.50       10.78      9.30 o 
   0   9   7      514.68      515.32     14.42 o 
   1   9   7       65.40       79.83     10.75 o 
   2   9   7        1.61       -4.33      9.70 o 
   3   9   7        0.84       -5.72      9.67 o 
   4   9   7       28.61       35.75     10.07 o 
   5   9   7       44.29       34.05      6.56 o 
   6   9   7       13.35       15.86      6.85 o 
   7   9   7       20.20       30.67      7.62 o 
   8   9   7        3.28        8.31      9.17 o 
  -7  10   7       37.48       25.23     11.98 o 
  -6  10   7       86.68       95.07     12.56 o 
  -5  10   7        2.62        8.86      5.12 o 
  -4  10   7       37.14       65.12     13.73 o 
  -3  10   7       56.61       48.40      7.92 o 
  -2  10   7       69.56       52.70      9.12 o 
  -1  10   7       51.17       51.50      9.64 o 
   0  10   7        6.62       10.00      9.84 o 
   1  10   7      329.44      313.14     13.96 o 
   2  10   7      140.91      131.04     12.25 o 
   3  10   7       57.77       70.79     11.46 o 
   4  10   7        0.69        6.41     10.05 o 
   5  10   7        4.03        4.35      6.70 o 
   6  10   7       39.72       33.63      9.58 o 
   7  10   7       21.72       16.09      7.06 o 
  -6  11   7       12.93       16.82     10.65 o 
  -5  11   7       92.20      109.29      8.07 o 
  -4  11   7        3.47       -2.93      6.77 o 
  -3  11   7        6.49       14.63      8.82 o 
  -2  11   7        3.14        6.12      9.72 o 
  -1  11   7        9.66        6.88      8.77 o 
   0  11   7        2.32        0.12      9.49 o 
   1  11   7        5.65       13.18      8.98 o 
   2  11   7       30.97       32.74     11.27 o 
   3  11   7        0.21        2.29     10.84 o 
   4  11   7       21.93       25.46     11.06 o 
   5  11   7        2.22       -1.49      8.01 o 
  -4  12   7        0.56        9.98      9.96 o 
  -3  12   7        3.64        3.42      9.01 o 
  -2  12   7        1.55       11.56     10.39 o 
  -1  12   7        1.07        4.57      9.19 o 
   0  12   7        0.32       -4.83      9.37 o 
   1  12   7        0.05       -1.76      9.75 o 
   2  12   7        0.05       -2.47      9.14 o 
   3  12   7        2.67        0.33      9.88 o 
 -12   0   8      150.15      142.58     13.26 o 
 -11   0   8      408.24      377.45     15.38 o 
 -10   0   8        3.35        4.70      9.82 o 
  -9   0   8      689.66      742.40     16.81 o 
  -8   0   8     4475.93     4333.68     32.03 o 
  -7   0   8      321.22      296.08      6.55 o 
  -6   0   8     3424.38     3613.78     16.33 o 
  -5   0   8      118.47      207.22      6.38 o 
  -4   0   8     1209.56     1070.89     11.17 o 
  -3   0   8     3651.26     3250.34     17.74 o 
  -2   0   8       30.28       30.98      2.06 o 
  -1   0   8    10043.65     9326.26     25.18 o 
   0   0   8     1169.18     1335.02     10.09 o 
   1   0   8     3295.93     3517.20     70.20 o 
   2   0   8      372.06      383.27     13.02 o 
   3   0   8     3739.89     4025.07     14.71 o 
   4   0   8     8239.69     8130.51     28.71 o 
   5   0   8        0.38        0.69      4.85 o 
   6   0   8     2219.36     2067.81     54.97 o 
   7   0   8     1688.84     1684.13     19.49 o 
   8   0   8      527.67      505.83     27.56 o 
   9   0   8      424.22      429.20     14.11 o 
  10   0   8       71.32       51.38     11.03 o 
  11   0   8        8.77        7.58     11.41 o 
 -12   1   8      606.33      586.11     12.86 o 
 -11   1   8      152.80      129.00      8.77 o 
 -10   1   8       37.63       31.23      7.49 o 
  -9   1   8      566.51      577.55     10.91 o 
  -8   1   8       26.93       38.04      6.46 o 
  -7   1   8     2363.93     2395.67     34.85 o 
  -6   1   8      934.49      872.12     16.23 o 
  -5   1   8      378.74      448.68      6.23 o 
  -4   1   8     3322.11     3416.72     13.71 o 
  -3   1   8     1164.08     1152.86      4.95 o 
  -2   1   8      982.57      863.35      4.98 o 
  -1   1   8        6.67        5.34      1.89 o 
   0   1   8     3974.26     4105.96     28.03 o 
   1   1   8      890.20      903.47     13.47 o 
   2   1   8     3845.47     4013.11      9.94 o 
   3   1   8        0.04        0.17      1.46 o 
   4   1   8     2632.46     2944.93     22.66 o 
   5   1   8      976.07      941.77     10.41 o 
   6   1   8      152.28      129.13      5.51 o 
   7   1   8      512.21      534.55      9.03 o 
   8   1   8      691.03      654.57     10.07 o 
   9   1   8        1.74       -2.65      4.84 o 
  10   1   8       60.66       63.38      7.74 o 
  11   1   8        3.65       -5.32     11.90 o 
 -12   2   8       75.91      103.92     14.07 o 
 -11   2   8      203.76      195.45      9.01 o 
 -10   2   8      173.34      161.58      8.29 o 
  -9   2   8      162.91      168.72      7.95 o 
  -8   2   8       55.26       59.45      6.10 o 
  -7   2   8      522.85      491.28      6.30 o 
  -6   2   8      265.24      269.00     11.97 o 
  -5   2   8     1207.19     1292.44      9.21 o 
  -4   2   8       99.75      146.20      3.21 o 
  -3   2   8     1266.77     1452.84     11.12 o 
  -2   2   8      249.61      251.88      2.98 o 
  -1   2   8      219.76      259.53      7.21 o 
   0   2   8      722.48      835.22     17.30 o 
   1   2   8      570.40      473.46      8.08 o 
   2   2   8     1081.03     1073.80      7.25 o 
   3   2   8      784.23      783.19      5.23 o 
   4   2   8     1846.28     1832.73     15.56 o 
   5   2   8      832.15      816.97      7.69 o 
   6   2   8        9.46       13.99      4.60 o 
   7   2   8        2.22       -4.09      4.09 o 
   8   2   8       31.03       30.81      4.05 o 
   9   2   8       75.14       70.59      5.26 o 
  10   2   8      102.62      109.35     13.18 o 
  11   2   8        6.25       -1.27     12.22 o 
 -12   3   8        5.80        3.45     11.88 o 
 -11   3   8      127.70      122.09     13.41 o 
 -10   3   8      246.36      248.20     13.29 o 
  -9   3   8      142.81      127.88      7.45 o 
  -8   3   8     1103.70     1103.09     14.49 o 
  -7   3   8      284.98      268.18      5.05 o 
  -6   3   8       11.26        5.52      3.00 o 
  -5   3   8       53.77       46.17      2.09 o 
  -4   3   8      242.60      272.47      9.13 o 
  -3   3   8      283.15      287.07      3.64 o 
  -2   3   8       50.43       44.25      2.96 o 
  -1   3   8       76.27       71.97      4.67 o 
   0   3   8      911.57      899.95     10.46 o 
   1   3   8     3360.66     3379.92     19.98 o 
   2   3   8      486.31      533.51      6.14 o 
   3   3   8        8.54       21.08      2.60 o 
   4   3   8     4365.54     4511.77     17.76 o 
   5   3   8     1055.90     1120.47      8.58 o 
   6   3   8       22.38       18.92      4.46 o 
   7   3   8        3.95        3.25      4.75 o 
   8   3   8        0.13       -4.89      5.17 o 
   9   3   8        1.65       -2.74      4.96 o 
  10   3   8       12.61        9.73      6.97 o 
  11   3   8        3.51       -6.32      7.71 o 
 -12   4   8       21.27       10.65     11.20 o 
 -11   4   8        0.00      -10.28     11.87 o 
 -10   4   8      113.80      106.06     11.87 o 
  -9   4   8      267.67      273.11     13.52 o 
  -8   4   8      452.25      434.93     14.82 o 
  -7   4   8      342.90      349.14      7.16 o 
  -6   4   8       29.18       27.60      3.61 o 
  -5   4   8      170.12      169.12      2.59 o 
  -4   4   8      185.66      197.03      3.54 o 
  -3   4   8        9.65       10.65      3.00 o 
  -2   4   8      312.07      321.28      6.85 o 
  -1   4   8      627.50      660.78      9.46 o 
   0   4   8     1484.55     1529.23     14.43 o 
   1   4   8      446.96      482.82      9.65 o 
   2   4   8     2586.16     2675.65     20.13 o 
   3   4   8     1316.73     1262.14      5.80 o 
   4   4   8       19.00       25.65      2.53 o 
   5   4   8       58.87       53.20      2.93 o 
   6   4   8       77.53       65.87      5.87 o 
   7   4   8      108.28      116.09      5.90 o 
   8   4   8      313.01      298.76      9.98 o 
   9   4   8       52.56       58.94      5.30 o 
  10   4   8       18.90        6.63     10.91 o 
  11   4   8        0.03      -12.04     12.04 o 
 -11   5   8        2.25       -3.36     11.94 o 
 -10   5   8       15.11        4.40     10.51 o 
  -9   5   8        4.40       12.05     10.25 o 
  -8   5   8      425.66      403.54     14.68 o 
  -7   5   8      160.56      160.50      7.60 o 
  -6   5   8     1365.20     1341.17     13.08 o 
  -5   5   8      673.70      621.08      5.25 o 
  -4   5   8      121.33      141.26      3.58 o 
  -3   5   8       89.55       82.67      5.34 o 
  -2   5   8       51.89       75.49      5.56 o 
  -1   5   8      951.00     1080.16     13.04 o 
   0   5   8      360.13      340.15      8.95 o 
   1   5   8      119.84      134.72      7.08 o 
   2   5   8      233.07      228.60      3.80 o 
   3   5   8      103.18       95.36      3.11 o 
   4   5   8        9.00        9.60      2.97 o 
   5   5   8       64.17       64.65      5.45 o 
   6   5   8       48.69       45.72      5.54 o 
   7   5   8      217.63      206.03     10.22 o 
   8   5   8        6.21        7.10      8.32 o 
   9   5   8       33.15       39.68      6.68 o 
  10   5   8       49.29       50.63     11.38 o 
 -11   6   8        1.28       -1.22     11.48 o 
 -10   6   8        1.08       -4.30     11.65 o 
  -9   6   8       75.92      107.23     11.95 o 
  -8   6   8      121.05      133.35      8.53 o 
  -7   6   8       52.19       52.72      6.98 o 
  -6   6   8      113.36      106.24      5.00 o 
  -5   6   8       30.41       37.74      3.57 o 
  -4   6   8      326.94      318.29      9.40 o 
  -3   6   8       21.82       15.51      5.51 o 
  -2   6   8       35.27       44.76      6.17 o 
  -1   6   8      184.40      178.72      8.03 o 
   0   6   8     1995.43     2060.90     19.62 o 
   1   6   8      302.94      277.37      9.90 o 
   2   6   8     2064.39     1962.49     19.93 o 
   3   6   8     1502.94     1492.14     18.31 o 
   4   6   8      462.55      505.99      8.78 o 
   5   6   8       41.15       52.05     10.55 o 
   6   6   8      272.20      280.96      8.18 o 
   7   6   8       97.38      119.39      7.11 o 
   8   6   8       24.71       21.06      8.69 o 
   9   6   8        6.24        5.42      6.22 o 
  10   6   8        0.01       -8.86     10.27 o 
 -10   7   8       15.43        6.03     12.54 o 
  -9   7   8       14.60        3.32     10.86 o 
  -8   7   8      153.50      156.02      8.87 o 
  -7   7   8      114.32      107.37      7.83 o 
  -6   7   8      141.12      131.17      5.55 o 
  -5   7   8        5.26        2.35      3.56 o 
  -4   7   8       31.29       27.36      3.94 o 
  -3   7   8       10.63       10.02      6.42 o 
  -2   7   8       18.74        4.56      7.09 o 
  -1   7   8       16.22       14.00      7.90 o 
   0   7   8       14.71       14.02      8.43 o 
   1   7   8     1201.99     1135.48     17.06 o 
   2   7   8     2290.95     2378.45     23.93 o 
   3   7   8       48.03       63.52     10.29 o 
   4   7   8      951.45      958.37     14.80 o 
   5   7   8      557.87      570.64     10.35 o 
   6   7   8      201.30      197.81     14.75 o 
   7   7   8       18.93       19.49      7.01 o 
   8   7   8        0.21       13.76      8.23 o 
   9   7   8        7.37       15.28      7.35 o 
  -9   8   8        2.35       11.50      8.17 o 
  -8   8   8      134.34      165.61     11.69 o 
  -7   8   8       53.69       52.23      7.17 o 
  -6   8   8      511.70      522.58     10.85 o 
  -5   8   8       50.51       44.17      5.33 o 
  -4   8   8      108.08      101.14      4.95 o 
  -3   8   8      355.81      328.52     10.98 o 
  -2   8   8      180.85      160.08      9.51 o 
  -1   8   8       12.84       -6.57      9.42 o 
   0   8   8      359.54      351.21     12.53 o 
   1   8   8      245.74      249.89     12.33 o 
   2   8   8      217.44      228.09     12.26 o 
   3   8   8     1194.14     1247.21     19.89 o 
   4   8   8      151.74      168.43      9.45 o 
   5   8   8        5.43       -1.40      6.26 o 
   6   8   8       31.28       42.40      6.76 o 
   7   8   8        1.12        3.23      6.53 o 
   8   8   8      108.75      134.29     15.16 o 
  -8   9   8        2.18        1.00      7.12 o 
  -7   9   8      151.35      150.79     11.95 o 
  -6   9   8        2.42       10.68      9.88 o 
  -5   9   8      373.46      415.77      9.85 o 
  -4   9   8      445.04      434.12     11.62 o 
  -3   9   8        0.26       -0.43      8.04 o 
  -2   9   8      315.95      325.33     12.25 o 
  -1   9   8      156.05      154.97     10.53 o 
   0   9   8        5.19        6.47      8.97 o 
   1   9   8       27.93       20.32      9.60 o 
   2   9   8       29.92       21.96      9.75 o 
   3   9   8        8.94       19.22      9.87 o 
   4   9   8       15.20        0.14      9.17 o 
   5   9   8        0.18        6.42      7.02 o 
   6   9   8       14.01       15.82      7.23 o 
   7   9   8      285.18      292.39      9.71 o 
   8   9   8      119.03      145.07      8.42 o 
  -7  10   8        1.65        0.85     10.32 o 
  -6  10   8        7.71       11.24     10.54 o 
  -5  10   8       64.71       69.34     12.16 o 
  -4  10   8        6.94        8.04      8.94 o 
  -3  10   8       79.02       84.39     10.03 o 
  -2  10   8        2.71       -0.49      9.25 o 
  -1  10   8        0.08       -7.36      9.47 o 
   0  10   8        1.65       13.88      9.57 o 
   1  10   8        6.13       17.33     10.91 o 
   2  10   8       20.35       29.61     10.65 o 
   3  10   8        9.34       12.61     10.06 o 
   4  10   8       29.32       26.27     10.35 o 
   5  10   8        4.28        2.70      7.03 o 
   6  10   8       67.97       61.63      7.62 o 
  -6  11   8        1.36        0.57     10.28 o 
  -5  11   8        1.66        0.01      7.23 o 
  -4  11   8        1.03        1.80      9.44 o 
  -3  11   8        6.26       14.04      9.07 o 
  -2  11   8        0.21       -3.38      8.37 o 
  -1  11   8       32.48       23.48     10.32 o 
   0  11   8      111.35      115.55     11.20 o 
   1  11   8        4.27       11.08     10.22 o 
   2  11   8        0.26       -6.28      9.57 o 
   3  11   8       26.07       30.09     10.21 o 
   4  11   8        5.19        4.63     10.94 o 
   5  11   8        5.47       10.46      7.09 o 
  -3  12   8       25.23       41.93     11.25 o 
  -2  12   8        2.09        5.05      9.94 o 
  -1  12   8        5.23        3.71     10.47 o 
   0  12   8        3.23       -3.91     10.74 o 
   1  12   8       41.32       31.93     10.64 o 
   2  12   8        0.09        4.17     11.04 o 
   3  12   8        9.35       12.20     11.94 o 
 -12   1   9       47.62       52.69      8.41 o 
 -11   1   9       44.62       50.60      8.08 o 
 -10   1   9      108.68      113.71      8.02 o 
  -9   1   9      155.18      157.17      8.28 o 
  -8   1   9      253.35      274.81      8.88 o 
  -7   1   9      345.90      334.09      6.81 o 
  -6   1   9      217.11      194.52      4.68 o 
  -5   1   9       31.54       27.97      3.32 o 
  -4   1   9     2123.87     2396.64     12.98 o 
  -3   1   9      613.24      723.80      4.39 o 
  -2   1   9     1922.62     1840.65      8.24 o 
  -1   1   9     5807.88     5927.54     24.81 o 
   0   1   9      724.25      700.56     10.53 o 
   1   1   9      806.42      791.31     12.10 o 
   2   1   9      307.31      284.15      3.32 o 
   3   1   9      395.88      340.67      3.43 o 
   4   1   9      288.61      279.78      3.70 o 
   5   1   9      499.35      551.45      7.38 o 
   6   1   9       14.47       23.84      4.01 o 
   7   1   9       30.16       27.45      4.47 o 
   8   1   9      267.51      288.50      6.88 o 
   9   1   9       50.07       61.31      4.43 o 
  10   1   9       32.64       21.41      7.42 o 
  11   1   9       42.60       36.20     16.53 o 
 -12   2   9       89.27      105.46     18.64 o 
 -11   2   9       13.60       14.99     10.09 o 
 -10   2   9       41.02       52.96      7.23 o 
  -9   2   9      618.38      558.27     10.70 o 
  -8   2   9        2.76       -3.83      5.83 o 
  -7   2   9      236.09      201.35      5.00 o 
  -6   2   9       83.80      101.69      4.73 o 
  -5   2   9       62.48       49.53      4.83 o 
  -4   2   9     2587.56     2753.29     22.38 o 
  -3   2   9      161.49      145.19      2.67 o 
  -2   2   9     1561.50     1582.00      6.97 o 
  -1   2   9      107.75      123.29      3.54 o 
   0   2   9      875.75      799.12      6.75 o 
   1   2   9      291.06      357.68      5.12 o 
   2   2   9     6415.33     6855.48     43.21 o 
   3   2   9      170.39      218.13      3.20 o 
   4   2   9      762.54      836.42      9.39 o 
   5   2   9      534.68      487.65      6.55 o 
   6   2   9       87.05       71.17      3.97 o 
   7   2   9        2.98        4.07      4.26 o 
   8   2   9        0.01       -0.95      4.33 o 
   9   2   9        6.36        0.90      4.20 o 
  10   2   9       25.92       23.80      7.54 o 
  11   2   9        2.78       -0.79      7.86 o 
 -12   3   9        3.35        7.18     12.98 o 
 -11   3   9       18.70       13.94     10.90 o 
 -10   3   9       17.01       15.42     10.68 o 
  -9   3   9      271.05      267.08      8.55 o 
  -8   3   9       32.65       23.79      6.08 o 
  -7   3   9      583.01      581.57      7.52 o 
  -6   3   9       23.11       30.68      3.28 o 
  -5   3   9      213.33      234.95      4.11 o 
  -4   3   9        8.95        9.28      2.18 o 
  -3   3   9       18.75       19.78      2.19 o 
  -2   3   9     2035.81     2164.45      9.12 o 
  -1   3   9     2739.12     2929.13     13.67 o 
   0   3   9      504.08      598.19      9.38 o 
   1   3   9     3877.08     4014.46     22.31 o 
   2   3   9     2992.03     3006.69     28.70 o 
   3   3   9       22.66       29.25      3.96 o 
   4   3   9       73.32       84.56      3.40 o 
   5   3   9        6.09       16.69      3.45 o 
   6   3   9       22.95       17.82      3.93 o 
   7   3   9       47.38       33.58      5.14 o 
   8   3   9       11.27        8.35      5.21 o 
   9   3   9        0.08       -0.20      4.18 o 
  10   3   9        5.54        8.62      7.19 o 
  11   3   9        6.12        4.46      7.77 o 
 -11   4   9        7.83       -5.08     11.50 o 
 -10   4   9        1.93       -5.82     10.50 o 
  -9   4   9      116.89      122.61     12.29 o 
  -8   4   9       61.72       66.65     10.88 o 
  -7   4   9       18.87       14.96      4.67 o 
  -6   4   9      811.16      852.56      8.05 o 
  -5   4   9       16.12       13.19      2.78 o 
  -4   4   9      867.55      898.85     11.06 o 
  -3   4   9     1090.17     1041.73     13.21 o 
  -2   4   9       65.70       36.02      4.55 o 
  -1   4   9     3789.18     4054.23     22.09 o 
   0   4   9      844.70      905.22     11.94 o 
   1   4   9      136.53      140.96      7.13 o 
   2   4   9        1.13        1.12      6.06 o 
   3   4   9       17.67       19.22      2.65 o 
   4   4   9     1100.15     1068.22      8.23 o 
   5   4   9      278.59      252.28      4.11 o 
   6   4   9      603.54      574.11      8.58 o 
   7   4   9        0.26       -0.14      5.10 o 
   8   4   9      206.33      231.29      7.62 o 
   9   4   9       75.27       81.25      5.71 o 
  10   4   9        8.66        8.52      7.04 o 
 -11   5   9        0.62      -11.30     11.30 o 
 -10   5   9       33.94       31.45     10.97 o 
  -9   5   9       47.28       48.93     10.99 o 
  -8   5   9      405.27      401.23     14.89 o 
  -7   5   9      596.10      604.91      9.64 o 
  -6   5   9       20.29       19.59      4.12 o 
  -5   5   9      276.80      260.03      6.47 o 
  -4   5   9       71.22       75.56      4.53 o 
  -3   5   9      205.65      238.89      7.00 o 
  -2   5   9      204.18      184.47      6.76 o 
  -1   5   9        0.14       -1.88      5.49 o 
   0   5   9      594.53      669.39     11.00 o 
   1   5   9       63.85       56.93      6.47 o 
   2   5   9      232.61      218.32      5.08 o 
   3   5   9      279.45      254.99      4.05 o 
   4   5   9      288.71      288.80      5.95 o 
   5   5   9     1007.13      917.47      7.38 o 
   6   5   9       31.99       30.28      5.59 o 
   7   5   9      416.62      400.33     12.56 o 
   8   5   9       19.01        8.60      8.54 o 
   9   5   9        1.39       -5.38      6.35 o 
  10   5   9       12.03        3.56     10.33 o 
 -11   6   9       13.94       -4.50     12.78 o 
 -10   6   9        0.18       -9.20     11.34 o 
  -9   6   9       46.92       52.79     11.34 o 
  -8   6   9      446.38      423.43     15.30 o 
  -7   6   9       78.21       78.16      7.04 o 
  -6   6   9       13.15       15.82      4.52 o 
  -5   6   9      188.67      189.68      4.85 o 
  -4   6   9       81.50       68.43      4.72 o 
  -3   6   9        1.46        0.09      5.58 o 
  -2   6   9        2.67        5.39      5.74 o 
  -1   6   9      518.41      524.24     11.17 o 
   0   6   9      416.48      360.84     10.60 o 
   1   6   9       96.33       92.34      8.42 o 
   2   6   9      464.21      434.87     11.73 o 
   3   6   9       62.94       75.78      9.15 o 
   4   6   9     1388.35     1326.95     13.14 o 
   5   6   9       28.50       27.44      6.14 o 
   6   6   9      200.30      192.31      7.40 o 
   7   6   9       23.86       34.26      6.29 o 
   8   6   9       35.21       25.33      8.12 o 
   9   6   9       69.24       62.45      7.19 o 
  10   6   9        1.20       -8.78     11.24 o 
 -10   7   9       71.60       56.66     12.92 o 
  -9   7   9       34.66       19.02     11.39 o 
  -8   7   9       16.67       12.91      7.30 o 
  -7   7   9       40.97       39.84      7.45 o 
  -6   7   9      206.73      203.76      6.14 o 
  -5   7   9       10.96       11.62      4.29 o 
  -4   7   9       10.93       11.42      5.06 o 
  -3   7   9       98.60       79.06      7.59 o 
  -2   7   9      273.10      286.73     10.36 o 
  -1   7   9     1225.08     1166.47     16.74 o 
   0   7   9      167.58      196.42     10.47 o 
   1   7   9      394.25      432.47     12.89 o 
   2   7   9      194.83      210.37     11.84 o 
   3   7   9     1526.03     1663.92     21.34 o 
   4   7   9       34.70       44.63      9.75 o 
   5   7   9       32.90       44.41      6.87 o 
   6   7   9       31.69       38.02      9.02 o 
   7   7   9       80.83       86.57      7.12 o 
   8   7   9        1.21       12.26      9.29 o 
   9   7   9        0.93        0.16      6.71 o 
  -9   8   9      101.46       96.35      8.67 o 
  -8   8   9       15.66       14.91      9.06 o 
  -7   8   9        1.84       -1.11      7.08 o 
  -6   8   9      306.84      328.15      9.76 o 
  -5   8   9       59.24       70.37      5.26 o 
  -4   8   9       56.54       66.76      8.53 o 
  -3   8   9       25.68       34.33      8.07 o 
  -2   8   9      171.34      152.18      9.67 o 
  -1   8   9       12.84       20.46      9.44 o 
   0   8   9     1485.20     1430.44     19.99 o 
   1   8   9       34.15       45.09     10.15 o 
   2   8   9      151.70      158.45     11.27 o 
   3   8   9      114.58      107.06     11.45 o 
   4   8   9        2.77       -6.45      6.45 o 
   5   8   9        0.07       -4.05      6.16 o 
   6   8   9      246.47      233.93     14.22 o 
   7   8   9      160.79      158.80      8.35 o 
   8   8   9        0.52       18.22      6.83 o 
  -8   9   9       73.64       88.29      8.76 o 
  -7   9   9        2.84        4.65     11.04 o 
  -6   9   9      119.36      120.47     11.68 o 
  -5   9   9        5.34       22.36      6.62 o 
  -4   9   9       68.70       75.28      9.19 o 
  -3   9   9       26.69       21.87      8.80 o 
  -2   9   9       70.28       59.33      9.56 o 
  -1   9   9       24.72       21.56      8.88 o 
   0   9   9      125.70      111.61     11.05 o 
   1   9   9        3.80       -3.56      9.17 o 
   2   9   9       20.12        8.38     10.31 o 
   3   9   9       54.97       57.42     10.06 o 
   4   9   9        2.54        0.38      6.62 o 
   5   9   9       18.80       14.82      6.74 o 
   6   9   9       11.95        8.94      9.50 o 
   7   9   9        5.19        8.59      7.10 o 
  -7  10   9        6.66        0.64     10.70 o 
  -6  10   9       52.34       44.87     11.04 o 
  -5  10   9        3.15       10.36      9.61 o 
  -4  10   9        1.27        3.98      8.20 o 
  -3  10   9       74.25       64.01      9.09 o 
  -2  10   9      104.74      110.73     10.63 o 
  -1  10   9       80.20       81.22     10.57 o 
   0  10   9       41.55       55.38     10.32 o 
   1  10   9      284.72      271.19     13.27 o 
   2  10   9      151.01      170.95     13.24 o 
   3  10   9      160.50      179.22     13.25 o 
   4  10   9       10.18        6.80      8.74 o 
   5  10   9       19.65       19.57      7.71 o 
   6  10   9        7.58        3.83      6.97 o 
  -6  11   9        8.89        9.88     11.82 o 
  -5  11   9       14.03        8.03     11.35 o 
  -4  11   9        7.79       16.58      9.34 o 
  -3  11   9        5.19        4.03      9.78 o 
  -2  11   9       16.47       25.64     10.05 o 
  -1  11   9        7.53       15.41      9.10 o 
   0  11   9       38.52       39.35     10.44 o 
   1  11   9       36.13       37.56     10.04 o 
   2  11   9        0.20       -3.27     11.27 o 
   3  11   9       20.58       49.51     12.51 o 
   4  11   9       33.35       36.86      9.63 o 
   5  11   9        0.20       -2.75      9.34 o 
  -3  12   9        2.95        9.37      9.71 o 
  -2  12   9        1.13        8.32     10.67 o 
  -1  12   9        0.07        8.55      9.07 o 
   0  12   9        0.68        1.90      9.21 o 
   1  12   9        0.11        3.21     11.05 o 
   2  12   9        0.12        5.18     10.46 o 
 -12   0  10      300.22      307.28     15.98 o 
 -11   0  10      322.33      326.62     14.81 o 
 -10   0  10        0.08        1.14     10.50 o 
  -9   0  10     4141.80     4070.17     33.90 o 
  -8   0  10      501.31      512.53     11.48 o 
  -7   0  10     1946.03     1918.20     13.69 o 
  -6   0  10     2097.64     1872.67     17.10 o 
  -5   0  10      181.35      188.63      6.62 o 
  -4   0  10     1931.26     2242.32     16.80 o 
  -3   0  10       51.77       61.69      2.37 o 
  -2   0  10     1522.73     1656.60     32.23 o 
  -1   0  10     2514.08     2573.35     15.22 o 
   0   0  10      988.16      841.53      8.62 o 
   1   0  10     1174.00     1001.66     11.41 o 
   2   0  10      264.12      220.52     12.96 o 
   3   0  10     3682.80     3258.53     13.27 o 
   4   0  10     3023.33     2963.92     28.46 o 
   5   0  10     4521.69     4101.83     26.61 o 
   6   0  10     1462.90     1325.33     12.67 o 
   7   0  10      109.42      123.89      9.01 o 
   8   0  10       73.20       53.54      6.11 o 
   9   0  10       49.88       50.58      6.28 o 
  10   0  10        1.20       -5.36     10.77 o 
 -12   1  10       22.09       16.60      8.14 o 
 -11   1  10       71.20       71.74      8.21 o 
 -10   1  10      583.63      571.08     11.11 o 
  -9   1  10      308.72      294.88      9.29 o 
  -8   1  10      319.96      317.51      8.61 o 
  -7   1  10      732.96      706.34      8.55 o 
  -6   1  10      900.76      871.05      7.29 o 
  -5   1  10      179.78      216.52      4.99 o 
  -4   1  10       66.46       71.85      4.30 o 
  -3   1  10      182.51      199.55      2.94 o 
  -2   1  10      551.49      611.77      6.04 o 
  -1   1  10     1301.65     1404.20      6.91 o 
   0   1  10     4316.99     4637.94     46.35 o 
   1   1  10     1502.37     1651.70     18.01 o 
   2   1  10       56.49      114.40      4.85 o 
   3   1  10      111.39       93.04      2.51 o 
   4   1  10     6003.14     6401.99     62.98 o 
   5   1  10     2552.89     2654.26     11.39 o 
   6   1  10     2133.32     2162.05     24.44 o 
   7   1  10      280.50      247.11      7.31 o 
   8   1  10        1.51        7.28      4.62 o 
   9   1  10       27.20       19.96      4.41 o 
  10   1  10        1.75       -2.06     12.01 o 
  11   1  10       39.05       44.43     16.24 o 
 -12   2  10        0.11        2.79      8.11 o 
 -11   2  10        7.86        8.58      7.28 o 
 -10   2  10       70.50       78.89      7.56 o 
  -9   2  10       77.79       81.78      7.37 o 
  -8   2  10       95.53       78.62      6.52 o 
  -7   2  10       79.19       71.25      4.30 o 
  -6   2  10      105.40      110.21      4.64 o 
  -5   2  10      659.80      647.11     10.31 o 
  -4   2  10       97.82       96.47      3.66 o 
  -3   2  10     1566.07     1617.95     18.16 o 
  -2   2  10      431.95      613.00      4.49 o 
  -1   2  10     1964.25     2044.15     10.37 o 
   0   2  10     5302.03     5789.12     37.89 o 
   1   2  10     8731.31     9656.30     41.73 o 
   2   2  10     3044.84     2938.75     28.52 o 
   3   2  10       20.46       22.11      3.09 o 
   4   2  10        6.30       17.23      2.54 o 
   5   2  10      455.73      472.10      6.64 o 
   6   2  10        2.05        0.67      4.52 o 
   7   2  10      259.98      260.67      6.09 o 
   8   2  10       24.68       23.52      4.77 o 
   9   2  10       30.75       38.33      4.48 o 
  10   2  10       64.91       65.07      9.36 o 
  11   2  10        6.87       13.33      7.62 o 
 -12   3  10        6.39       -9.01     11.95 o 
 -11   3  10       83.23       86.79     11.55 o 
 -10   3  10       75.59       53.80     11.44 o 
  -9   3  10      195.84      203.70      8.16 o 
  -8   3  10      356.34      344.93      8.52 o 
  -7   3  10       34.50       26.12      4.37 o 
  -6   3  10      163.70      152.56      4.82 o 
  -5   3  10      576.32      577.59     10.38 o 
  -4   3  10      170.81      143.40      3.22 o 
  -3   3  10      491.33      464.72      4.56 o 
  -2   3  10     1254.06     1204.99      6.74 o 
  -1   3  10     1518.78     1516.03      9.99 o 
   0   3  10      238.37      262.75      5.37 o 
   1   3  10     3656.43     3873.95     22.76 o 
   2   3  10     1977.36     2228.07     11.42 o 
   3   3  10      233.21      237.48      7.24 o 
   4   3  10       52.78       44.95      3.04 o 
   5   3  10       50.77       39.48      4.13 o 
   6   3  10       29.35       18.02      3.62 o 
   7   3  10      156.49      154.46      6.43 o 
   8   3  10       52.15       50.91      5.05 o 
   9   3  10       45.91       36.35      4.49 o 
  10   3  10      112.39      121.34      8.10 o 
  11   3  10       11.25        6.82     12.71 o 
 -11   4  10        3.04       -6.32     10.52 o 
 -10   4  10       34.13       34.62     10.79 o 
  -9   4  10       45.55       56.54     11.37 o 
  -8   4  10        1.63       -0.36      9.83 o 
  -7   4  10      294.93      291.02      7.28 o 
  -6   4  10       32.37       26.02      4.40 o 
  -5   4  10      307.92      324.26      6.82 o 
  -4   4  10       43.19       36.37      2.84 o 
  -3   4  10      281.72      254.97      5.42 o 
  -2   4  10       82.11       80.92      9.13 o 
  -1   4  10     3047.79     3168.68     20.18 o 
   0   4  10     2784.91     2872.67     20.22 o 
   1   4  10       13.55        9.16      5.61 o 
   2   4  10       69.47       43.69      6.18 o 
   3   4  10       31.57       36.21      3.37 o 
   4   4  10      101.87      113.69      3.12 o 
   5   4  10      191.86      169.26      3.72 o 
   6   4  10       50.13       48.89      3.88 o 
   7   4  10      116.67       97.00      7.38 o 
   8   4  10        3.65        1.49      5.79 o 
   9   4  10        0.02        2.49      5.81 o 
  10   4  10        5.83        6.27     10.57 o 
 -11   5  10        0.23       -1.22     11.33 o 
 -10   5  10        7.78        4.99     11.40 o 
  -9   5  10       88.05       94.31     11.80 o 
  -8   5  10       13.93       13.45     11.01 o 
  -7   5  10       88.83       87.53      5.18 o 
  -6   5  10       20.66       17.59      4.22 o 
  -5   5  10      266.21      261.57     10.66 o 
  -4   5  10        1.22        0.33      2.96 o 
  -3   5  10        7.31        7.01      3.37 o 
  -2   5  10      417.38      443.73      9.06 o 
  -1   5  10        0.06       -0.87      4.95 o 
   0   5  10       34.45       42.16      6.10 o 
   1   5  10      324.55      336.40      9.55 o 
   2   5  10      319.99      304.91      9.94 o 
   3   5  10     1260.77     1164.99      9.93 o 
   4   5  10       55.24       49.19      3.58 o 
   5   5  10       23.97       28.26      3.76 o 
   6   5  10      155.69      152.19      6.90 o 
   7   5  10        3.68       -0.90      8.17 o 
   8   5  10        0.89       -2.57      8.63 o 
   9   5  10      179.39      157.50     11.01 o 
  10   5  10        4.20       -0.31     10.91 o 
 -11   6  10        4.11      -11.51     12.91 o 
 -10   6  10       37.99       44.74     11.37 o 
  -9   6  10      186.45      184.62     13.26 o 
  -8   6  10       29.48       29.39     11.12 o 
  -7   6  10       14.07        9.23      4.64 o 
  -6   6  10      553.18      555.55      7.77 o 
  -5   6  10        9.75        8.36      4.94 o 
  -4   6  10        1.76       -0.97      4.16 o 
  -3   6  10      317.35      334.60      9.25 o 
  -2   6  10      406.17      404.42     10.07 o 
  -1   6  10     1570.00     1566.76     17.37 o 
   0   6  10     1025.15      989.18     14.99 o 
   1   6  10       56.01       50.67      7.56 o 
   2   6  10       11.78       10.79      7.69 o 
   3   6  10      428.15      436.45      8.24 o 
   4   6  10      488.28      476.08      6.84 o 
   5   6  10      215.84      216.64      5.78 o 
   6   6  10       46.45       46.31      6.07 o 
   7   6  10       10.08        5.28      6.10 o 
   8   6  10       14.76       23.19      8.55 o 
   9   6  10       83.26       84.02     10.56 o 
 -10   7  10       15.07       12.58     11.23 o 
  -9   7  10        2.72       -8.38     10.94 o 
  -8   7  10       74.19       75.81      8.14 o 
  -7   7  10       70.64       72.41      7.52 o 
  -6   7  10        4.48       -2.63      4.93 o 
  -5   7  10      172.96      157.72     11.88 o 
  -4   7  10      106.23      125.79     11.49 o 
  -3   7  10       94.02       95.55      7.99 o 
  -2   7  10     1397.56     1338.30     17.29 o 
  -1   7  10      960.61      945.82     15.83 o 
   0   7  10     1281.87     1243.98     17.90 o 
   1   7  10     1014.25      983.62     17.22 o 
   2   7  10       93.06      109.04     10.82 o 
   3   7  10      161.56      164.83     11.39 o 
   4   7  10       18.76       33.65      6.22 o 
   5   7  10       65.96       66.06      6.37 o 
   6   7  10       26.67       24.68      6.34 o 
   7   7  10        0.04        1.81      6.07 o 
   8   7  10      118.95      134.98     10.98 o 
   9   7  10      121.78      137.22     11.54 o 
  -9   8  10       49.08       49.94      8.79 o 
  -8   8  10        0.96       -1.82      7.54 o 
  -7   8  10        0.20       -0.84      6.95 o 
  -6   8  10       73.07       69.21      5.85 o 
  -5   8  10       58.60       78.07      7.36 o 
  -4   8  10        0.78        2.13      5.97 o 
  -3   8  10        0.13       13.43      8.23 o 
  -2   8  10       16.04       14.60      8.14 o 
  -1   8  10      477.68      495.50     13.78 o 
   0   8  10      643.01      703.74     15.75 o 
   1   8  10      188.66      177.21     11.13 o 
   2   8  10      360.48      323.39     12.93 o 
   3   8  10       63.09       72.68     10.49 o 
   4   8  10       28.02       14.64      9.29 o 
   5   8  10      115.80      113.11      7.08 o 
   6   8  10      113.05      124.67     12.30 o 
   7   8  10       19.77       24.49      6.96 o 
   8   8  10       41.98       53.12     11.94 o 
  -8   9  10      130.73      157.36      9.29 o 
  -7   9  10      168.58      178.93      8.65 o 
  -6   9  10        1.75        2.20      6.38 o 
  -5   9  10      234.60      261.32     13.43 o 
  -4   9  10      104.04      101.60      9.60 o 
  -3   9  10       28.61       17.13      8.67 o 
  -2   9  10        2.06       -8.73      8.73 o 
  -1   9  10      139.68      139.21     10.83 o 
   0   9  10       59.88       49.77     10.00 o 
   1   9  10       58.74       27.23     10.31 o 
   2   9  10      138.79      134.80     11.47 o 
   3   9  10        6.66       19.14     10.39 o 
   4   9  10      152.73      164.25      7.89 o 
   5   9  10       66.43       83.94      7.36 o 
   6   9  10       31.53       36.71      6.62 o 
   7   9  10       65.03       69.97      7.89 o 
  -7  10  10       28.85       30.24     12.16 o 
  -6  10  10       44.66       62.13     11.79 o 
  -5  10  10       26.59       29.11     11.08 o 
  -4  10  10       44.85       54.50      9.61 o 
  -3  10  10        1.35       -3.74      8.88 o 
  -2  10  10        0.96       -5.91      8.41 o 
  -1  10  10        1.08        4.20      8.86 o 
   0  10  10        6.22       -1.25      9.97 o 
   1  10  10       15.02        9.53     11.00 o 
   2  10  10       12.10        4.29     10.34 o 
   3  10  10      157.69      168.95     12.63 o 
   4  10  10       11.31        6.32      7.41 o 
   5  10  10       71.20       73.93      7.84 o 
   6  10  10       25.56       22.49      7.59 o 
  -5  11  10        6.60        7.61      9.51 o 
  -4  11  10        2.61        5.54      8.57 o 
  -3  11  10       11.08       14.68      8.86 o 
  -2  11  10        1.74        6.14      8.50 o 
  -1  11  10        3.71        2.73     10.12 o 
   0  11  10        1.75       11.32     10.36 o 
   1  11  10        0.67       -2.46     11.22 o 
   2  11  10        0.43       -3.86     10.09 o 
   3  11  10        3.08       12.55     10.92 o 
   4  11  10        0.01       -0.34      7.38 o 
  -3  12  10       15.00       36.70     10.50 o 
  -2  12  10       11.91       11.67      9.10 o 
  -1  12  10       16.18       21.50     10.83 o 
   0  12  10        2.14        0.77     10.30 o 
   1  12  10        2.97       12.68     10.05 o 
 -12   1  11        4.90       -8.41      8.41 o 
 -11   1  11       42.01       39.40     13.33 o 
 -10   1  11      114.84      113.46      7.78 o 
  -9   1  11       23.72       44.08      7.74 o 
  -8   1  11      297.74      295.70      6.33 o 
  -7   1  11      442.94      450.95      6.67 o 
  -6   1  11      185.15      194.81      7.23 o 
  -5   1  11     1026.50      938.15      8.91 o 
  -4   1  11     2576.77     2582.63     13.62 o 
  -3   1  11       10.55       12.05      2.13 o 
  -2   1  11       34.11       35.61      2.36 o 
  -1   1  11      138.67      154.04      3.20 o 
   0   1  11      451.89      475.38      6.13 o 
   1   1  11      828.93      925.03     11.15 o 
   2   1  11       25.40       26.61      2.52 o 
   3   1  11      222.47      220.35      3.39 o 
   4   1  11       66.07       67.19      3.33 o 
   5   1  11      778.99      763.25      7.92 o 
   6   1  11       24.37       39.36      4.28 o 
   7   1  11      126.21      134.77      7.01 o 
   8   1  11      209.71      206.28      6.28 o 
   9   1  11        0.13        2.94      4.49 o 
  10   1  11       70.16       77.41      8.53 o 
  11   1  11       40.50       30.11      9.02 o 
 -12   2  11        8.45        2.68      8.46 o 
 -11   2  11       37.30       31.54      7.28 o 
 -10   2  11        0.00       -6.77      6.77 o 
  -9   2  11       87.22       90.42      7.43 o 
  -8   2  11       15.57        6.29      6.03 o 
  -7   2  11      117.04      100.83      4.66 o 
  -6   2  11      647.28      600.94      7.89 o 
  -5   2  11      582.95      612.77     10.55 o 
  -4   2  11      179.59      148.11      3.38 o 
  -3   2  11     4747.91     5070.03     16.62 o 
  -2   2  11      883.14     1023.44      6.12 o 
  -1   2  11     2474.59     2591.70     10.96 o 
   0   2  11     1020.78     1245.81     10.89 o 
   1   2  11      907.41      963.55      7.55 o 
   2   2  11       55.15       98.10      2.65 o 
   3   2  11      497.31      500.55      6.36 o 
   4   2  11      329.01      362.87      6.27 o 
   5   2  11      208.20      208.98      7.50 o 
   6   2  11      260.08      233.89      7.36 o 
   7   2  11      120.98      117.11      4.91 o 
   8   2  11      253.54      243.88      6.48 o 
   9   2  11      286.84      277.18      6.26 o 
  10   2  11       50.01       42.52      8.96 o 
  11   2  11        1.52        7.02      7.62 o 
 -12   3  11       21.15        6.48     12.12 o 
 -11   3  11        0.70        4.99     11.19 o 
 -10   3  11       66.95       66.24     11.20 o 
  -9   3  11       16.85       17.36     10.68 o 
  -8   3  11       77.45       83.12      6.67 o 
  -7   3  11        7.16        4.13      4.19 o 
  -6   3  11      312.50      329.03      6.19 o 
  -5   3  11      127.17      139.08      7.21 o 
  -4   3  11     2229.81     2337.55     13.75 o 
  -3   3  11      504.86      495.08      7.43 o 
  -2   3  11      545.97      582.24      7.51 o 
  -1   3  11     2309.98     2225.15     14.52 o 
   0   3  11      755.60      803.04     21.57 o 
   1   3  11     1271.74     1381.79     35.20 o 
   2   3  11      713.02      657.24      5.44 o 
   3   3  11      103.82       96.46      4.08 o 
   4   3  11       24.40       11.73      3.66 o 
   5   3  11       23.92       22.12      4.20 o 
   6   3  11       11.91        9.24      3.94 o 
   7   3  11        0.50       -2.07      5.45 o 
   8   3  11       36.89       34.90      5.18 o 
   9   3  11        4.66       -4.99      4.99 o 
  10   3  11        1.68        9.50      7.06 o 
 -11   4  11       47.58       31.70     11.43 o 
 -10   4  11       90.93       96.18     11.86 o 
  -9   4  11      512.62      499.06     16.26 o 
  -8   4  11       34.01       28.97     10.20 o 
  -7   4  11      315.19      321.20      7.81 o 
  -6   4  11      498.16      473.18     10.70 o 
  -5   4  11      509.75      490.23      7.60 o 
  -4   4  11      156.26      158.48      3.74 o 
  -3   4  11      147.77      153.60      3.75 o 
  -2   4  11      316.24      317.85      5.72 o 
  -1   4  11      118.62      120.68      4.55 o 
   0   4  11        0.15        2.37      5.14 o 
   1   4  11       78.20       44.14      6.00 o 
   2   4  11      570.37      541.42      9.62 o 
   3   4  11      351.61      330.62      4.40 o 
   4   4  11        0.86       -3.07      3.07 o 
   5   4  11      650.03      612.42      5.53 o 
   6   4  11       89.98       94.33      4.33 o 
   7   4  11      140.59      121.23      6.62 o 
   8   4  11       59.42       48.36      9.22 o 
   9   4  11        1.89       -0.24      6.18 o 
  10   4  11       11.69       11.98     10.44 o 
 -11   5  11       56.04       51.07     13.40 o 
 -10   5  11      121.51      121.62     13.45 o 
  -9   5  11       36.23       51.38     11.78 o 
  -8   5  11     1164.83     1162.41     21.06 o 
  -7   5  11        0.41        2.37      5.67 o 
  -6   5  11      242.41      251.27      7.00 o 
  -5   5  11       11.09       12.41      4.58 o 
  -4   5  11       40.97       40.01      3.39 o 
  -3   5  11      287.18      255.82      4.64 o 
  -2   5  11       10.08        7.73      5.05 o 
  -1   5  11      197.86      178.45      7.50 o 
   0   5  11       56.80       70.29      6.41 o 
   1   5  11       40.36       31.77      6.40 o 
   2   5  11      148.70      138.45      8.60 o 
   3   5  11      272.12      280.10      6.54 o 
   4   5  11     1071.89     1027.01      8.28 o 
   5   5  11       15.34        9.33      3.64 o 
   6   5  11      283.59      274.13      6.29 o 
   7   5  11       65.38       59.95      9.16 o 
   8   5  11       12.77       21.17      9.40 o 
   9   5  11        2.37        5.03      9.20 o 
  10   5  11        0.81        8.55     11.86 o 
 -10   6  11        4.03       -0.79     11.48 o 
  -9   6  11       58.78       65.95     12.04 o 
  -8   6  11       33.24       27.55     11.12 o 
  -7   6  11      808.08      750.35     19.59 o 
  -6   6  11       59.37       73.42      6.29 o 
  -5   6  11       25.82       27.05      5.63 o 
  -4   6  11      307.48      331.44      5.74 o 
  -3   6  11        2.24       10.73      6.46 o 
  -2   6  11      479.38      507.23     11.07 o 
  -1   6  11      338.26      340.01     10.20 o 
   0   6  11       12.45        4.12      7.42 o 
   1   6  11       47.27       57.43      7.66 o 
   2   6  11        2.37        7.77      7.80 o 
   3   6  11       31.26       33.17      4.71 o 
   4   6  11       19.04       22.59      4.35 o 
   5   6  11       71.97       62.89      4.74 o 
   6   6  11        6.77        0.89      5.61 o 
   7   6  11        3.13       -4.17      8.99 o 
   8   6  11        7.87        4.40      8.45 o 
   9   6  11        0.06       -3.11      9.61 o 
 -10   7  11        5.71       -0.68     12.13 o 
  -9   7  11        2.98        0.18     12.01 o 
  -8   7  11       40.32       45.35      7.75 o 
  -7   7  11       65.15       60.30      6.71 o 
  -6   7  11        4.66        1.09      5.18 o 
  -5   7  11      607.79      613.28     12.15 o 
  -4   7  11      689.25      665.14      9.59 o 
  -3   7  11      232.97      255.97      9.75 o 
  -2   7  11      613.66      608.65     13.03 o 
  -1   7  11      324.23      335.64     11.54 o 
   0   7  11      545.63      553.89     13.94 o 
   1   7  11       64.15       58.63     10.01 o 
   2   7  11     1043.62      986.45     17.46 o 
   3   7  11        3.20        3.51      9.05 o 
   4   7  11        1.31        4.51      5.79 o 
   5   7  11      309.62      311.75     10.22 o 
   6   7  11        3.37        0.17      5.94 o 
   7   7  11      162.99      153.13     29.98 o 
   8   7  11       56.80       74.25     10.15 o 
   9   7  11       12.41       24.21     10.48 o 
  -9   8  11       42.31       43.45      7.88 o 
  -8   8  11       22.39       23.02      7.78 o 
  -7   8  11       10.70        1.56      7.26 o 
  -6   8  11       32.94       32.60      5.43 o 
  -5   8  11      126.30      130.19      8.32 o 
  -4   8  11        0.02        6.13      6.24 o 
  -3   8  11      757.85      774.54     15.02 o 
  -2   8  11        3.43        0.95      8.07 o 
  -1   8  11       97.33       96.57     10.07 o 
   0   8  11       10.83        8.54      9.20 o 
   1   8  11       19.18       14.00      9.93 o 
   2   8  11        0.33        5.85      9.92 o 
   3   8  11      536.31      546.39     15.50 o 
   4   8  11       35.68       34.47      6.40 o 
   5   8  11       75.50       79.21      6.76 o 
   6   8  11       47.81       40.51      6.47 o 
   7   8  11       12.29       18.69      6.19 o 
   8   8  11        0.69       -0.86      9.20 o 
  -8   9  11        9.89       15.58      8.01 o 
  -7   9  11       16.34       19.71      7.70 o 
  -6   9  11       48.43       38.39      7.22 o 
  -5   9  11       26.20       29.63      9.62 o 
  -4   9  11      220.68      181.34      7.51 o 
  -3   9  11       13.57        6.49      7.95 o 
  -2   9  11        0.41        3.20      8.10 o 
  -1   9  11      240.01      211.80     11.43 o 
   0   9  11        9.41       10.12      8.87 o 
   1   9  11       25.52       30.69      9.80 o 
   2   9  11        2.75       11.55     11.11 o 
   3   9  11       14.65       24.30     11.23 o 
   4   9  11        0.02        4.56      6.33 o 
   5   9  11        0.85        1.34      6.58 o 
   6   9  11        4.62        6.86      5.84 o 
   7   9  11       13.61       12.66      6.96 o 
  -7  10  11        0.00       -8.38      9.74 o 
  -6  10  11      113.94      111.21      7.78 o 
  -5  10  11        0.73       -1.70      9.25 o 
  -4  10  11       19.37       17.09      8.03 o 
  -3  10  11       78.97       86.11      9.70 o 
  -2  10  11        0.06        0.90      9.27 o 
  -1  10  11       68.89       71.46     10.83 o 
   0  10  11        2.48        8.36      9.51 o 
   1  10  11       56.82       53.72     11.24 o 
   2  10  11       34.41       40.46     10.55 o 
   3  10  11        1.27        2.11     10.38 o 
   4  10  11        3.36        4.87      6.95 o 
   5  10  11       10.87        7.05      6.28 o 
   6  10  11       34.34       29.41     11.26 o 
  -5  11  11       28.46       57.51     12.40 o 
  -4  11  11        0.01       13.87      7.71 o 
  -3  11  11       12.79       18.64      9.68 o 
  -2  11  11       74.54       75.11     10.88 o 
  -1  11  11       11.40        7.03      8.92 o 
   0  11  11       57.75       73.83     10.80 o 
   1  11  11       64.06       67.32     11.53 o 
   2  11  11        5.25        1.42     10.03 o 
   3  11  11       25.58       28.46     10.65 o 
   4  11  11       41.94       29.08      6.80 o 
  -2  12  11        0.36       -2.22     10.09 o 
  -1  12  11        0.25       -6.88     11.11 o 
   0  12  11        2.96        4.54     11.20 o 
   1  12  11        7.90       12.18      9.83 o 
 -12   0  12      263.68      247.58     14.24 o 
 -11   0  12       41.91       45.73      9.79 o 
 -10   0  12      127.65      166.44     11.94 o 
  -9   0  12      903.31      834.40     17.76 o 
  -8   0  12      730.83      674.48      9.99 o 
  -7   0  12      181.99      128.47      7.68 o 
  -6   0  12       19.37       24.29      6.12 o 
  -5   0  12     1921.72     2080.06     18.53 o 
  -4   0  12     3432.39     2602.46    484.62 o 
  -3   0  12     6617.65     6300.36     63.05 o 
  -2   0  12     3593.62     3527.54     50.81 o 
  -1   0  12       16.59       26.68      3.09 o 
   0   0  12      738.20      614.91     10.11 o 
   1   0  12      158.42      180.23      4.30 o 
   2   0  12     2774.48     2469.53     64.26 o 
   3   0  12      418.90      389.01      5.52 o 
   4   0  12     1929.94     1965.13     25.45 o 
   5   0  12      765.13      694.56     34.41 o 
   6   0  12        7.51        5.55      6.03 o 
   7   0  12       55.04       29.05     16.83 o 
   8   0  12       60.45       50.40      9.39 o 
   9   0  12      597.45      648.94     36.29 o 
  10   0  12      586.06      633.37     18.59 o 
 -12   1  12        2.84       -7.75      7.75 o 
 -11   1  12       54.05       69.85      7.71 o 
 -10   1  12        0.20        6.94      6.79 o 
  -9   1  12      829.53      810.60     12.57 o 
  -8   1  12      344.35      339.52      6.82 o 
  -7   1  12      110.12      109.91      5.02 o 
  -6   1  12      163.04      175.63      5.47 o 
  -5   1  12      182.66      179.52      5.93 o 
  -4   1  12     2556.05     2715.39     45.01 o 
  -3   1  12       90.05       82.89      2.81 o 
  -2   1  12      108.57      100.37      4.03 o 
  -1   1  12     1456.15     1313.76      7.38 o 
   0   1  12        4.16        1.38      2.46 o 
   1   1  12      550.05      541.54      7.10 o 
   2   1  12      158.45      172.58      3.40 o 
   3   1  12     1383.02     1378.33     13.87 o 
   4   1  12      322.75      279.41     10.28 o 
   5   1  12       44.44       35.19      4.15 o 
   6   1  12      528.47      527.71      8.82 o 
   7   1  12      130.60      122.82      9.51 o 
   8   1  12       35.22       49.22      6.90 o 
   9   1  12       39.26       43.64      5.72 o 
  10   1  12      108.54      122.25     12.12 o 
 -12   2  12        2.04       -9.13     10.74 o 
 -11   2  12        9.94       -1.94      7.00 o 
 -10   2  12        1.80       -1.93      6.74 o 
  -9   2  12        0.10        6.75      6.94 o 
  -8   2  12      592.10      537.67     18.16 o 
  -7   2  12       10.88       14.27      4.10 o 
  -6   2  12      657.56      646.55     11.68 o 
  -5   2  12      758.35      768.10     12.06 o 
  -4   2  12     1188.87     1161.17     14.72 o 
  -3   2  12     1769.13     1806.63     22.04 o 
  -2   2  12     1214.39     1425.35     10.16 o 
  -1   2  12     1853.30     2004.79      9.59 o 
   0   2  12      643.39      647.55      5.70 o 
   1   2  12      596.08      683.04      4.71 o 
   2   2  12      157.75      172.13      3.12 o 
   3   2  12       37.13       38.36      3.45 o 
   4   2  12     1340.39     1461.34      9.52 o 
   5   2  12       77.81       70.06      5.55 o 
   6   2  12      723.55      769.23     10.04 o 
   7   2  12      142.56      120.78      4.55 o 
   8   2  12        2.25        6.54      4.99 o 
   9   2  12        3.66        0.40      5.22 o 
  10   2  12       33.49       19.91      7.57 o 
 -11   3  12       52.08       71.77     12.40 o 
 -10   3  12        6.39        7.18     11.47 o 
  -9   3  12        0.16       -0.21     10.61 o 
  -8   3  12      191.03      199.86      7.78 o 
  -7   3  12      100.52       91.21      4.66 o 
  -6   3  12        1.02        0.74      4.13 o 
  -5   3  12     2651.33     2531.50     21.19 o 
  -4   3  12      176.09      162.58      3.46 o 
  -3   3  12      202.34      192.32      3.66 o 
  -2   3  12     3079.87     3040.10     10.76 o 
  -1   3  12     1652.48     1946.29     62.28 o 
   0   3  12      510.63      546.02     21.12 o 
   1   3  12       75.79       96.36      4.14 o 
   2   3  12       85.86      106.99      3.08 o 
   3   3  12        2.47        3.23      2.55 o 
   4   3  12      103.16       89.16      3.40 o 
   5   3  12      373.23      347.53      6.39 o 
   6   3  12       75.74       68.12      5.47 o 
   7   3  12      501.96      470.06      6.80 o 
   8   3  12      266.13      240.73      6.72 o 
   9   3  12        0.77       -1.18      6.08 o 
  10   3  12       83.18       97.34      8.46 o 
 -11   4  12        9.02        9.66     12.37 o 
 -10   4  12        9.82        5.46     11.37 o 
  -9   4  12        0.99       15.75     11.01 o 
  -8   4  12        8.99       12.24     10.28 o 
  -7   4  12      198.98      201.92      7.28 o 
  -6   4  12      184.88      172.74      8.37 o 
  -5   4  12      100.93       93.06      5.01 o 
  -4   4  12      856.38      857.29      8.03 o 
  -3   4  12     1245.88     1243.89      7.86 o 
  -2   4  12       52.92       66.45      4.19 o 
  -1   4  12       64.92       81.40      4.39 o 
   0   4  12      133.67      121.82      4.62 o 
   1   4  12       35.53       26.02      6.13 o 
   2   4  12      841.36      774.63      8.00 o 
   3   4  12      115.78      108.29      8.69 o 
   4   4  12      236.18      225.49      4.43 o 
   5   4  12      494.47      438.21      7.03 o 
   6   4  12      263.39      248.21      9.69 o 
   7   4  12       29.72       22.00      8.19 o 
   8   4  12      115.80      103.97      9.73 o 
   9   4  12        1.98        2.84      6.76 o 
  10   4  12       12.03       27.91     10.95 o 
 -11   5  12       10.16       10.11     11.28 o 
 -10   5  12        3.46       11.23     11.10 o 
  -9   5  12        0.69        9.89     11.53 o 
  -8   5  12       20.07       21.51     11.01 o 
  -7   5  12        6.02       12.98      5.94 o 
  -6   5  12      221.43      208.37      6.93 o 
  -5   5  12       26.78       27.88      5.11 o 
  -4   5  12       16.28       19.33      3.37 o 
  -3   5  12       61.65       54.95      3.60 o 
  -2   5  12      687.93      758.35      8.80 o 
  -1   5  12       14.17       32.54      6.16 o 
   0   5  12       25.98       49.69      6.32 o 
   1   5  12        0.02        2.03      6.08 o 
   2   5  12      694.36      667.52     13.26 o 
   3   5  12     1322.98     1326.95      8.03 o 
   4   5  12       83.82       55.51      3.79 o 
   5   5  12       22.86       20.94      3.77 o 
   6   5  12       10.14        7.21      4.85 o 
   7   5  12        0.02        7.52      8.30 o 
   8   5  12       44.71       40.44      9.76 o 
   9   5  12        4.26       10.33      9.84 o 
 -10   6  12       49.52       47.26     12.97 o 
  -9   6  12      176.28      190.59     14.43 o 
  -8   6  12       11.33        6.97     10.88 o 
  -7   6  12       21.05       25.95      5.27 o 
  -6   6  12     1223.25     1298.34     13.57 o 
  -5   6  12      135.09      132.78      7.00 o 
  -4   6  12     1239.71     1331.47     13.97 o 
  -3   6  12     1330.22     1301.73     11.83 o 
  -2   6  12        1.08        3.37      6.42 o 
  -1   6  12       68.51       88.95      8.14 o 
   0   6  12      263.48      260.00      9.80 o 
   1   6  12      126.92      104.30      8.14 o 
   2   6  12      130.32      102.07      9.08 o 
   3   6  12        9.55        9.24      4.06 o 
   4   6  12        8.25        9.31      4.17 o 
   5   6  12       31.49       28.98      4.21 o 
   6   6  12      127.69      140.44      7.10 o 
   7   6  12       93.46       89.41     10.89 o 
   8   6  12       14.15       22.34      8.99 o 
   9   6  12      145.37      145.81     11.46 o 
 -10   7  12        9.20        3.74     12.82 o 
  -9   7  12        4.25        0.70     12.04 o 
  -8   7  12      213.81      215.92     17.55 o 
  -7   7  12        0.58        8.87      5.40 o 
  -6   7  12      146.86      151.92      7.33 o 
  -5   7  12      409.33      443.56      9.68 o 
  -4   7  12      766.51      748.37      8.59 o 
  -3   7  12      547.48      587.35     12.50 o 
  -2   7  12      533.40      530.92     12.57 o 
  -1   7  12      394.60      406.81     12.21 o 
   0   7  12     1233.94     1143.97     18.06 o 
   1   7  12       13.22       -0.39      9.54 o 
   2   7  12      188.69      165.26     11.22 o 
   3   7  12      229.85      215.90      7.44 o 
   4   7  12        2.44        2.18      5.54 o 
   5   7  12      209.41      180.29     35.95 o 
   6   7  12        3.60        2.96      8.89 o 
   7   7  12       32.17       31.81      9.49 o 
   8   7  12       10.52       14.85      9.69 o 
  -9   8  12        2.88        7.58     11.72 o 
  -8   8  12        0.58        2.05      7.49 o 
  -7   8  12       50.28       42.04      5.87 o 
  -6   8  12       26.22       27.07      6.41 o 
  -5   8  12        9.69       29.63      7.19 o 
  -4   8  12      544.86      487.77     78.61 o 
  -3   8  12      125.42      140.37      9.72 o 
  -2   8  12        6.42        3.76      8.44 o 
  -1   8  12      119.44      116.17      9.96 o 
   0   8  12      108.66      106.86      9.91 o 
   1   8  12        3.33        4.18      9.01 o 
   2   8  12      691.24      700.46     16.77 o 
   3   8  12       99.09      113.22     11.41 o 
   4   8  12       15.02       18.53      6.08 o 
   5   8  12       12.12        9.91      5.49 o 
   6   8  12        0.01        7.15      8.86 o 
   7   8  12        1.14       -1.76      9.45 o 
  -8   9  12       14.19       26.03      7.81 o 
  -7   9  12       31.52       24.73      7.32 o 
  -6   9  12      113.17      102.28      6.56 o 
  -5   9  12        0.08       -5.55      7.07 o 
  -4   9  12       18.33       18.04      5.73 o 
  -3   9  12       62.66       52.40      8.69 o 
  -2   9  12        2.35        0.91      8.35 o 
  -1   9  12       18.23       26.32      8.95 o 
   0   9  12       58.68       62.61     10.35 o 
   1   9  12      180.90      205.10     12.67 o 
   2   9  12       94.50      108.37     11.53 o 
   3   9  12      319.28      321.80     14.19 o 
   4   9  12       89.49       85.41     16.46 o 
   5   9  12       29.46       16.98      5.91 o 
   6   9  12        0.55        4.52      9.75 o 
  -7  10  12       19.59       23.26     11.54 o 
  -6  10  12        1.21        2.10      6.71 o 
  -5  10  12       10.73        8.35     10.67 o 
  -4  10  12        1.24       -5.59      5.75 o 
  -3  10  12        1.23        2.37      8.71 o 
  -2  10  12        0.01        1.33      8.18 o 
  -1  10  12       44.37       56.01      9.53 o 
   0  10  12      156.74      171.18     12.34 o 
   1  10  12        6.49       11.43      9.90 o 
   2  10  12       57.24       73.91     11.98 o 
   3  10  12        5.27       13.75     11.28 o 
   4  10  12        1.40       -1.64      5.99 o 
   5  10  12       15.63       13.81      9.78 o 
  -5  11  12       34.74       40.41     11.36 o 
  -4  11  12        0.84        2.83     10.06 o 
  -3  11  12        2.59       12.57      9.64 o 
  -2  11  12        1.57        8.11      9.81 o 
  -1  11  12        2.26       15.29     10.12 o 
   0  11  12       13.45        9.33     11.00 o 
   1  11  12        0.41       -6.78     10.00 o 
   2  11  12       13.15        7.85     11.50 o 
   3  11  12        0.49        2.91     10.47 o 
 -12   1  13        6.62        0.66      7.59 o 
 -11   1  13       17.18       22.20      6.85 o 
 -10   1  13       53.78       70.61      7.53 o 
  -9   1  13        0.16        7.96      7.15 o 
  -8   1  13      939.98      868.73      9.47 o 
  -7   1  13      199.41      200.02      5.20 o 
  -6   1  13      203.37      191.53      5.76 o 
  -5   1  13      691.95      686.81     13.82 o 
  -4   1  13       81.76       93.02      4.73 o 
  -3   1  13      583.59      605.71      6.24 o 
  -2   1  13       29.31       39.58      2.90 o 
  -1   1  13      834.19      861.92      6.47 o 
   0   1  13       18.58       10.15      2.65 o 
   1   1  13        1.36        3.24      2.40 o 
   2   1  13      711.39      660.88      5.62 o 
   3   1  13       46.38       37.35      2.35 o 
   4   1  13      840.85      840.63     10.60 o 
   5   1  13      505.10      471.02      6.37 o 
   6   1  13      341.89      327.45      8.13 o 
   7   1  13      221.31      204.32      5.97 o 
   8   1  13      185.09      199.09      6.90 o 
   9   1  13       13.28       25.44      7.58 o 
  10   1  13        1.84        9.17      6.63 o 
 -12   2  13       15.31        4.51     12.32 o 
 -11   2  13        1.26       -2.79      6.80 o 
 -10   2  13       10.73        9.01      6.75 o 
  -9   2  13      701.45      686.68     11.83 o 
  -8   2  13        0.64        0.65      4.75 o 
  -7   2  13     1322.08     1310.09     26.36 o 
  -6   2  13      262.81      270.87      9.23 o 
  -5   2  13       23.40       21.76      6.51 o 
  -4   2  13        7.81       16.84      5.59 o 
  -3   2  13        0.01        2.96      2.75 o 
  -2   2  13      226.02      261.56      4.19 o 
  -1   2  13     1260.44     1461.12     14.15 o 
   0   2  13     1192.65     1216.91      7.76 o 
   1   2  13       25.73       23.11      4.61 o 
   2   2  13        0.50        1.21      3.16 o 
   3   2  13        9.21        7.59      3.43 o 
   4   2  13        6.07       10.23      3.01 o 
   5   2  13     1259.88     1203.10     20.69 o 
   6   2  13      474.23      471.88      6.92 o 
   7   2  13       15.85       18.35      4.75 o 
   8   2  13       39.46       43.38      7.39 o 
   9   2  13        6.69        0.48      5.86 o 
  10   2  13        6.37       -1.47      6.03 o 
 -11   3  13       42.53       51.41     11.59 o 
 -10   3  13        0.54       16.31     11.05 o 
  -9   3  13       52.87       47.58     11.04 o 
  -8   3  13       37.08       44.19      4.76 o 
  -7   3  13      540.70      504.29      8.28 o 
  -6   3  13     1306.72     1238.45     16.06 o 
  -5   3  13      825.39      809.48     13.49 o 
  -4   3  13     1347.78     1335.98     10.37 o 
  -3   3  13      280.09      268.42      6.69 o 
  -2   3  13     1596.44     1602.66      8.15 o 
  -1   3  13       35.46       33.15      3.79 o 
   0   3  13      121.64      140.41      4.58 o 
   1   3  13      340.54      303.55      7.81 o 
   2   3  13       22.58       31.75      2.65 o 
   3   3  13      169.26      135.54      8.62 o 
   4   3  13      595.85      630.77      8.89 o 
   5   3  13       92.15       83.36      5.30 o 
   6   3  13      176.61      167.73      6.20 o 
   7   3  13      113.09       94.87      7.49 o 
   8   3  13       16.22        8.67      5.29 o 
   9   3  13       55.80       40.29      5.77 o 
  10   3  13       35.43       37.92      6.07 o 
 -11   4  13        5.09        6.87     11.09 o 
 -10   4  13      134.87      134.85     12.66 o 
  -9   4  13        0.02        3.51     11.11 o 
  -8   4  13      172.62      133.64     27.70 o 
  -7   4  13        0.36        9.65      7.28 o 
  -6   4  13      264.77      278.72      9.98 o 
  -5   4  13      387.26      374.76      8.46 o 
  -4   4  13        0.33       -0.32      4.05 o 
  -3   4  13      575.79      584.75      5.89 o 
  -2   4  13        0.46        1.29      2.72 o 
  -1   4  13     1486.56     1551.08     11.60 o 
   0   4  13      336.26      280.47      6.04 o 
   1   4  13       33.99       26.09      4.08 o 
   2   4  13      213.91      202.60      4.16 o 
   3   4  13       87.57       95.22      9.04 o 
   4   4  13      547.08      549.60      6.38 o 
   5   4  13      122.12      113.83      5.36 o 
   6   4  13        2.45        0.35      5.08 o 
   7   4  13       11.98       12.38      5.17 o 
   8   4  13        9.97       16.32      9.58 o 
   9   4  13      129.56      129.82      8.24 o 
  10   4  13       14.98       11.62      7.45 o 
 -11   5  13      186.62      207.19     15.44 o 
 -10   5  13       23.83       45.98     12.17 o 
  -9   5  13      246.14      251.22     14.05 o 
  -8   5  13       85.88       88.80     11.44 o 
  -7   5  13       87.65       78.29      8.13 o 
  -6   5  13      100.31       98.61     12.80 o 
  -5   5  13      214.52      216.84      6.87 o 
  -4   5  13      967.74      970.33     14.60 o 
  -3   5  13      173.59      182.87      4.53 o 
  -2   5  13      644.93      589.29      8.48 o 
  -1   5  13      326.86      330.72      6.72 o 
   0   5  13       71.61       75.84      6.65 o 
   1   5  13      167.42      169.41      8.46 o 
   2   5  13       29.34       30.73      7.79 o 
   3   5  13      171.80      185.23      5.28 o 
   4   5  13      161.39      162.53      5.35 o 
   5   5  13       37.45       36.11      4.79 o 
   6   5  13       13.97       11.30      4.80 o 
   7   5  13        8.01        5.89      9.04 o 
   8   5  13      146.11      158.02     11.07 o 
   9   5  13        6.76       10.12      9.27 o 
 -10   6  13       47.91       45.18     12.19 o 
  -9   6  13       57.20       88.53     12.78 o 
  -8   6  13        8.26        9.15     11.03 o 
  -7   6  13        0.67        3.31      5.48 o 
  -6   6  13        0.10        5.11      6.10 o 
  -5   6  13     1628.73     1640.35     29.23 o 
  -4   6  13      113.65      101.95      6.51 o 
  -3   6  13      462.26      466.11      6.69 o 
  -2   6  13       37.29       26.57      6.79 o 
  -1   6  13        0.12       -5.29      7.22 o 
   0   6  13       53.58       59.57      7.35 o 
   1   6  13       20.18       18.32      7.70 o 
   2   6  13      267.94      249.86     10.93 o 
   3   6  13      579.42      601.03     17.66 o 
   4   6  13       70.83       75.22     12.41 o 
   5   6  13       48.09       48.20      6.05 o 
   6   6  13       19.26       26.32      9.73 o 
   7   6  13      124.32      116.47     11.32 o 
   8   6  13       89.18       86.03     11.20 o 
   9   6  13        9.88       12.94      9.31 o 
  -9   7  13       49.56       49.62     12.06 o 
  -8   7  13      147.73      161.71      8.93 o 
  -7   7  13      307.17      319.72      7.59 o 
  -6   7  13       12.04       16.09      6.40 o 
  -5   7  13       72.17       77.52      6.91 o 
  -4   7  13      327.51      319.54     11.96 o 
  -3   7  13       33.85       53.53      7.86 o 
  -2   7  13        0.04        4.35      7.72 o 
  -1   7  13      423.87      371.76     12.35 o 
   0   7  13        0.04       -5.51      9.40 o 
   1   7  13      452.70      430.85     13.29 o 
   2   7  13      472.29      451.68     13.68 o 
   3   7  13      281.90      272.81     12.56 o 
   4   7  13        9.63        6.60      9.69 o 
   5   7  13      102.42       98.24     11.03 o 
   6   7  13       28.26       16.62      9.25 o 
   7   7  13       34.74       33.01      9.65 o 
   8   7  13        0.46       -4.28     10.61 o 
  -9   8  13       34.11       52.15     13.42 o 
  -8   8  13       91.20      120.77      9.33 o 
  -7   8  13       21.51       29.84      5.73 o 
  -6   8  13      660.41      675.99     18.80 o 
  -5   8  13      169.11      167.85      7.90 o 
  -4   8  13       77.47       65.89     12.38 o 
  -3   8  13       22.77       21.69      7.77 o 
  -2   8  13      123.27      117.62      9.69 o 
  -1   8  13        0.01       12.81      9.19 o 
   0   8  13      392.56      378.53     13.22 o 
   1   8  13        1.05       -4.65      9.53 o 
   2   8  13        0.24        0.39      9.69 o 
   3   8  13      375.09      381.64     14.30 o 
   4   8  13      114.58      102.40     11.39 o 
   5   8  13       16.23       37.05     10.66 o 
   6   8  13       18.89       25.87      9.82 o 
   7   8  13        1.04       12.09      9.29 o 
  -8   9  13        5.07       13.79      8.39 o 
  -7   9  13       35.14       20.48      6.61 o 
  -6   9  13        5.56       10.58      5.58 o 
  -5   9  13       57.72       59.77      7.66 o 
  -4   9  13        9.70       -2.01      9.12 o 
  -3   9  13        0.84       -8.73      8.73 o 
  -2   9  13        0.40        4.32      8.13 o 
  -1   9  13        8.26       12.09      9.03 o 
   0   9  13       34.74       39.05     10.29 o 
   1   9  13       34.60       38.77     10.84 o 
   2   9  13      144.92      147.55     12.08 o 
   3   9  13       18.06       16.54     10.22 o 
   4   9  13        6.43       -3.28     11.16 o 
   5   9  13        0.86       -5.38     11.23 o 
   6   9  13        4.69        8.61     10.06 o 
  -6  10  13       10.33        8.09      7.19 o 
  -5  10  13        0.05        6.32      6.78 o 
  -4  10  13       14.80        7.54      9.50 o 
  -3  10  13       51.05       42.17      9.13 o 
  -2  10  13        1.86        8.59      9.47 o 
  -1  10  13       41.67       40.24     10.30 o 
   0  10  13       57.66       81.57     12.02 o 
   1  10  13       67.35       69.99     11.60 o 
   2  10  13       60.70       86.26     12.32 o 
   3  10  13       45.71       71.44     12.18 o 
   4  10  13        6.10       -4.10      9.98 o 
   5  10  13        0.01        2.48      9.62 o 
  -4  11  13        7.69        0.02      9.08 o 
  -3  11  13       38.89       52.72      9.09 o 
  -2  11  13       28.46       34.06      9.14 o 
  -1  11  13        0.16        6.29     10.70 o 
   0  11  13        0.01       -8.90     11.16 o 
   1  11  13       13.78       17.36     11.59 o 
   2  11  13       32.73       33.11     12.43 o 
   3  11  13        2.57        2.91     11.20 o 
 -12   0  14        0.37        1.61      9.89 o 
 -11   0  14       15.35       26.55     10.80 o 
 -10   0  14       18.62       23.93      9.82 o 
  -9   0  14       45.20       39.12     10.11 o 
  -8   0  14       58.36       27.03     16.04 o 
  -7   0  14       71.48       63.82      7.47 o 
  -6   0  14     1257.91     1218.95     16.39 o 
  -5   0  14     3477.46     3316.96     24.84 o 
  -4   0  14     1960.78     1741.31     17.38 o 
  -3   0  14     5364.96     5238.36     70.47 o 
  -2   0  14      335.44      376.29      6.62 o 
  -1   0  14     3730.51     3704.70     15.54 o 
   0   0  14     1277.76     1311.40     13.97 o 
   1   0  14      369.73      368.91      9.39 o 
   2   0  14      731.09      719.06      7.68 o 
   3   0  14        9.51        7.53      3.10 o 
   4   0  14        4.08        4.84      7.16 o 
   5   0  14        3.88       -0.63      5.98 o 
   6   0  14     1641.01     1554.67     15.08 o 
   7   0  14     1063.54     1082.55     17.59 o 
   8   0  14      473.17      474.93     26.15 o 
   9   0  14      755.18      761.13     34.50 o 
  10   0  14       65.51       83.63      8.75 o 
 -12   1  14        1.55       -7.74      7.74 o 
 -11   1  14        0.29        6.76      6.85 o 
 -10   1  14       11.92       15.42      7.05 o 
  -9   1  14       83.59       79.44      7.71 o 
  -8   1  14        2.54       -6.85      7.24 o 
  -7   1  14       51.10       57.16      5.20 o 
  -6   1  14       94.10       88.81      5.40 o 
  -5   1  14      457.30      412.23      7.62 o 
  -4   1  14     1029.91      979.84      9.84 o 
  -3   1  14      804.46      751.25      6.20 o 
  -2   1  14      965.24      864.06      6.69 o 
  -1   1  14      282.54      281.88      4.54 o 
   0   1  14      313.21      361.12      4.80 o 
   1   1  14       61.94       55.10      4.49 o 
   2   1  14       20.33       27.31      2.46 o 
   3   1  14       42.52       51.50      3.30 o 
   4   1  14      252.95      252.12      5.32 o 
   5   1  14       17.95       15.04      4.41 o 
   6   1  14        0.06       -3.37      4.66 o 
   7   1  14      688.61      709.72      9.18 o 
   8   1  14      640.74      642.19      9.76 o 
   9   1  14      156.35      139.32      8.34 o 
  10   1  14       37.92       28.86      5.70 o 
 -11   2  14       55.33       56.09      7.48 o 
 -10   2  14       59.77       69.33      7.73 o 
  -9   2  14      323.97      338.44     16.39 o 
  -8   2  14        0.01        1.41      4.70 o 
  -7   2  14     1012.19      967.45     31.38 o 
  -6   2  14      584.29      529.01     11.65 o 
  -5   2  14       12.55        6.79      6.56 o 
  -4   2  14       20.75       18.81      4.43 o 
  -3   2  14       62.56       58.13      3.28 o 
  -2   2  14     2228.62     2400.42     15.17 o 
  -1   2  14     1220.64     1315.28      8.32 o 
   0   2  14      405.50      489.16      5.53 o 
   1   2  14      358.56      387.69      5.93 o 
   2   2  14      180.39      167.79      4.95 o 
   3   2  14     1072.28     1089.57     11.18 o 
   4   2  14      256.44      218.72      8.97 o 
   5   2  14      169.99      181.47      7.35 o 
   6   2  14       12.11       10.52      4.71 o 
   7   2  14      393.16      380.02      7.05 o 
   8   2  14        0.32        2.23      5.37 o 
   9   2  14       46.13       50.74      8.67 o 
  10   2  14       43.63       55.94      6.24 o 
 -11   3  14       15.35       31.04     12.79 o 
 -10   3  14       25.13       23.87     10.82 o 
  -9   3  14       32.82       49.67     12.20 o 
  -8   3  14     1411.72     1307.01     58.82 o 
  -7   3  14        4.16        9.15      5.18 o 
  -6   3  14      225.58      208.51      9.34 o 
  -5   3  14     1411.33     1392.86     17.20 o 
  -4   3  14      165.48      173.03      5.13 o 
  -3   3  14      790.77      736.26      6.06 o 
  -2   3  14      525.75      524.35      8.31 o 
  -1   3  14      206.70      237.27      9.13 o 
   0   3  14      303.77      303.54      5.91 o 
   1   3  14       40.95       43.49      4.03 o 
   2   3  14        9.72        4.76      3.77 o 
   3   3  14      250.19      263.75      6.17 o 
   4   3  14     2331.60     2315.82     26.03 o 
   5   3  14      139.02      128.46      5.76 o 
   6   3  14      567.56      539.61      8.43 o 
   7   3  14      281.53      270.99      5.60 o 
   8   3  14        0.03       -1.45      5.24 o 
   9   3  14       11.36        8.39      5.92 o 
  10   3  14       18.37       28.56      5.46 o 
 -11   4  14       24.46       30.29     13.25 o 
 -10   4  14        0.88        6.87     11.58 o 
  -9   4  14       34.41       31.93     11.36 o 
  -8   4  14        0.50        0.31      5.56 o 
  -7   4  14     1965.46     1817.67     20.83 o 
  -6   4  14      280.67      255.53     10.03 o 
  -5   4  14       88.09       97.86      5.57 o 
  -4   4  14        1.52        3.75      3.99 o 
  -3   4  14     1282.24     1276.44     10.43 o 
  -2   4  14      169.54      175.96      3.97 o 
  -1   4  14        0.39        8.57      4.14 o 
   0   4  14        0.37        1.29      4.01 o 
   1   4  14       58.00       52.99      4.45 o 
   2   4  14        2.37        3.01      4.08 o 
   3   4  14        3.39       -2.11      4.40 o 
   4   4  14       37.49       40.73      3.70 o 
   5   4  14      658.56      611.86      8.27 o 
   6   4  14       81.77       84.83      6.58 o 
   7   4  14       29.36       30.35      5.56 o 
   8   4  14       32.97       19.00      9.16 o 
   9   4  14      126.70      113.92      8.13 o 
 -10   5  14       29.71       55.01     12.22 o 
  -9   5  14       52.09       75.61     12.55 o 
  -8   5  14       46.67       42.55      7.67 o 
  -7   5  14       20.68       13.21      7.43 o 
  -6   5  14        2.56       -1.78      8.03 o 
  -5   5  14      628.33      604.89     11.88 o 
  -4   5  14        3.45        3.23      5.35 o 
  -3   5  14      210.11      178.02      4.72 o 
  -2   5  14      121.34      108.13      5.26 o 
  -1   5  14        7.01        7.15      4.27 o 
   0   5  14       19.67       25.67      4.49 o 
   1   5  14       73.76      100.70      5.35 o 
   2   5  14      553.79      577.55     13.28 o 
   3   5  14       22.95       16.97      5.41 o 
   4   5  14      370.64      324.54     10.88 o 
   5   5  14      147.16      129.36      5.55 o 
   6   5  14       26.96       25.55      5.23 o 
   7   5  14       44.80       51.51      7.36 o 
   8   5  14       31.24       37.89     10.60 o 
   9   5  14       96.44      124.50     12.39 o 
 -10   6  14       41.41       64.46     14.04 o 
  -9   6  14      138.12      168.65     14.17 o 
  -8   6  14       43.28       51.54     12.25 o 
  -7   6  14      419.27      435.38      9.63 o 
  -6   6  14      290.98      315.76     20.01 o 
  -5   6  14      247.31      253.20     13.68 o 
  -4   6  14       54.45       44.93      5.85 o 
  -3   6  14      331.23      322.95      6.61 o 
  -2   6  14      552.80      476.36      8.54 o 
  -1   6  14        1.23       -4.56      7.45 o 
   0   6  14      245.05      262.10      9.97 o 
   1   6  14       74.75       67.86      8.20 o 
   2   6  14       58.59       63.90      9.28 o 
   3   6  14     1134.42     1119.25     19.94 o 
   4   6  14        3.38        5.12      5.70 o 
   5   6  14       11.98        9.34      5.81 o 
   6   6  14       88.78       99.28     11.64 o 
   7   6  14        5.79        6.74      9.25 o 
   8   6  14       52.63       62.80     11.76 o 
  -9   7  14       45.40       83.60     14.00 o 
  -8   7  14      299.26      327.62     13.41 o 
  -7   7  14        2.20       18.71      6.51 o 
  -6   7  14      428.82      430.01     23.21 o 
  -5   7  14      130.51      122.14      9.93 o 
  -4   7  14     1119.14     1095.04     12.56 o 
  -3   7  14      289.75      299.34     14.71 o 
  -2   7  14       65.18       78.48      8.92 o 
  -1   7  14      309.03      308.39     11.56 o 
   0   7  14      524.73      478.70     13.62 o 
   1   7  14        9.58       17.09      8.40 o 
   2   7  14       58.83       65.32     10.01 o 
   3   7  14       43.63       29.48     10.33 o 
   4   7  14        7.11        6.87      9.76 o 
   5   7  14       34.29       27.45     10.17 o 
   6   7  14       23.60       31.00     10.04 o 
   7   7  14        2.69        4.64     10.02 o 
   8   7  14        0.15      -10.37     10.75 o 
  -8   8  14      193.20      205.23      9.95 o 
  -7   8  14      290.80      323.93     10.06 o 
  -6   8  14        4.80       18.17      8.50 o 
  -5   8  14        8.15        5.01      6.24 o 
  -4   8  14        0.55        1.88      6.12 o 
  -3   8  14       29.97       29.81      8.05 o 
  -2   8  14      242.28      245.01     11.07 o 
  -1   8  14      303.10      320.53     12.31 o 
   0   8  14        1.29        8.07      9.29 o 
   1   8  14       17.80       14.28      9.56 o 
   2   8  14        5.00       -1.41      9.30 o 
   3   8  14       21.23        9.22      9.99 o 
   4   8  14        0.89       14.45     10.03 o 
   5   8  14       93.18      103.44     11.45 o 
   6   8  14       77.70       83.97     11.52 o 
   7   8  14        4.42       10.24      9.94 o 
  -7   9  14      117.49      120.69     12.06 o 
  -6   9  14       58.36       45.99      6.36 o 
  -5   9  14       58.95       69.60      7.11 o 
  -4   9  14        1.99       -5.52      8.75 o 
  -3   9  14        6.59       10.85      7.85 o 
  -2   9  14      146.88      146.19     10.68 o 
  -1   9  14        0.05        5.82      9.22 o 
   0   9  14      194.38      198.39     11.78 o 
   1   9  14       96.18      101.59     10.78 o 
   2   9  14      142.25      112.48     11.73 o 
   3   9  14        3.34        5.68      9.79 o 
   4   9  14        2.04       -7.70     11.36 o 
   5   9  14       56.57       60.53     12.20 o 
   6   9  14        1.92       12.19      9.87 o 
  -6  10  14        9.55        8.07      6.32 o 
  -5  10  14        0.31        4.80      6.77 o 
  -4  10  14        2.01       -0.24      8.84 o 
  -3  10  14       95.72      113.64     10.84 o 
  -2  10  14        0.57        4.51      9.10 o 
  -1  10  14       83.54      100.90     11.55 o 
   0  10  14        2.58       14.16     10.64 o 
   1  10  14        0.75        3.96     11.08 o 
   2  10  14        8.42       12.88     11.48 o 
   3  10  14        0.37        8.06     11.41 o 
   4  10  14        1.20        1.50     10.66 o 
  -4  11  14       51.14       37.92     11.01 o 
  -3  11  14        1.59       -3.46      7.90 o 
  -2  11  14        2.76        5.72      9.61 o 
  -1  11  14       15.92       15.34     10.78 o 
   0  11  14        3.26       -2.83     11.05 o 
   1  11  14        3.72       10.86     11.72 o 
   2  11  14       24.50       32.20     12.71 o 
 -11   1  15      102.40      111.27      8.27 o 
 -10   1  15       16.41       23.06      7.15 o 
  -9   1  15      107.03      107.61      7.91 o 
  -8   1  15      310.01      273.26      7.34 o 
  -7   1  15        0.02       -0.89      4.65 o 
  -6   1  15      346.35      343.12      7.41 o 
  -5   1  15       67.25       65.95     10.56 o 
  -4   1  15     1165.36     1179.51     17.29 o 
  -3   1  15      307.93      327.77      3.96 o 
  -2   1  15     1113.50     1194.08     14.21 o 
  -1   1  15     1007.85      944.11      8.65 o 
   0   1  15       37.56       44.84      3.10 o 
   1   1  15        1.10        1.03      2.39 o 
   2   1  15        4.84        2.45      2.42 o 
   3   1  15       64.17       66.33      2.93 o 
   4   1  15      205.41      185.70      7.48 o 
   5   1  15       60.37       52.42      5.08 o 
   6   1  15       73.23       79.75      6.73 o 
   7   1  15       13.63       25.59      5.69 o 
   8   1  15        8.13       28.31      6.10 o 
   9   1  15       73.96       81.31      7.84 o 
  10   1  15       20.96       28.70      6.04 o 
 -11   2  15        1.08        3.64     12.05 o 
 -10   2  15      193.73      214.87      8.74 o 
  -9   2  15      125.61      124.71      7.90 o 
  -8   2  15      572.78      534.29     15.24 o 
  -7   2  15      273.29      258.81      9.78 o 
  -6   2  15      211.26      164.69      8.86 o 
  -5   2  15      553.38      588.61     12.41 o 
  -4   2  15       80.03       57.69      5.25 o 
  -3   2  15     2895.06     2875.38     33.03 o 
  -2   2  15       27.80       35.78      3.29 o 
  -1   2  15       39.10       29.06      3.13 o 
   0   2  15      109.29      114.95      3.74 o 
   1   2  15      602.06      661.10      6.36 o 
   2   2  15      404.51      363.38      9.07 o 
   3   2  15      480.38      467.56     13.99 o 
   4   2  15        3.17        0.58      4.87 o 
   5   2  15      534.51      503.16     11.95 o 
   6   2  15       45.53       43.72      5.11 o 
   7   2  15      126.78      112.71      5.85 o 
   8   2  15        0.04        0.76      4.44 o 
   9   2  15       53.01       58.16      6.41 o 
  10   2  15      129.79      139.53      6.52 o 
 -11   3  15       14.55       44.02     12.19 o 
 -10   3  15        0.32        7.06     11.64 o 
  -9   3  15      430.89      438.96     15.87 o 
  -8   3  15      113.92      127.69      9.37 o 
  -7   3  15      455.04      461.42      8.76 o 
  -6   3  15        4.38       -3.92      7.31 o 
  -5   3  15     1277.49     1215.61     17.03 o 
  -4   3  15      316.47      333.23     10.38 o 
  -3   3  15      103.75      102.80      4.62 o 
  -2   3  15       19.08       29.76      4.08 o 
  -1   3  15      514.67      538.16      7.42 o 
   0   3  15       34.01       24.84      4.02 o 
   1   3  15       23.82       26.78      4.15 o 
   2   3  15       79.12       70.31      4.62 o 
   3   3  15      252.41      225.44      6.24 o 
   4   3  15      203.00      185.13      6.11 o 
   5   3  15      124.66      113.71      5.81 o 
   6   3  15       92.24      101.41      6.10 o 
   7   3  15      194.43      204.24      6.18 o 
   8   3  15        0.30        2.97      5.99 o 
   9   3  15       35.71       33.36      6.21 o 
 -11   4  15        5.69       15.03     12.12 o 
 -10   4  15        3.70        1.21     11.15 o 
  -9   4  15       53.83       74.57     11.57 o 
  -8   4  15      369.91      371.25     15.43 o 
  -7   4  15       39.55       55.09      8.27 o 
  -6   4  15      534.28      551.48     13.05 o 
  -5   4  15       42.89       58.95      5.39 o 
  -4   4  15      851.77      862.31      9.54 o 
  -3   4  15      314.23      297.90      4.81 o 
  -2   4  15       34.48       20.94      4.37 o 
  -1   4  15      698.25      717.40      8.88 o 
   0   4  15        9.01        5.51      4.09 o 
   1   4  15      196.46      193.79      5.91 o 
   2   4  15        6.05        5.16      4.31 o 
   3   4  15       52.88       60.58      5.23 o 
   4   4  15        0.65        3.35      3.66 o 
   5   4  15        0.03        4.98      5.30 o 
   6   4  15      428.58      424.42     10.36 o 
   7   4  15        0.25        6.19      5.68 o 
   8   4  15       82.14       87.35      8.33 o 
   9   4  15       39.21       47.87      7.77 o 
 -10   5  15       27.96       44.93     13.13 o 
  -9   5  15       42.48       51.14     11.78 o 
  -8   5  15      364.58      314.62     40.36 o 
  -7   5  15       82.88       80.90      8.74 o 
  -6   5  15        2.83       -1.79      5.23 o 
  -5   5  15      947.80      936.37     11.02 o 
  -4   5  15      312.83      284.62      9.60 o 
  -3   5  15       90.09       83.68      4.09 o 
  -2   5  15      248.16      242.28      6.51 o 
  -1   5  15      112.31      104.49      7.09 o 
   0   5  15       38.31       44.84      4.95 o 
   1   5  15        0.15        1.94      4.71 o 
   2   5  15       69.45       91.67      5.84 o 
   3   5  15      349.88      353.30     14.54 o 
   4   5  15       24.03       18.24      3.95 o 
   5   5  15      211.82      195.04      7.39 o 
   6   5  15       20.94       22.13      5.22 o 
   7   5  15      274.12      278.17      7.33 o 
   8   5  15       35.31       29.89     10.52 o 
   9   5  15       63.52       68.79      9.23 o 
 -10   6  15       25.33       32.33     12.82 o 
  -9   6  15        8.92       16.26     11.69 o 
  -8   6  15      168.68      120.99     20.49 o 
  -7   6  15       57.79       47.99      6.42 o 
  -6   6  15        0.26        7.74      5.65 o 
  -5   6  15        0.20        4.08      5.77 o 
  -4   6  15       40.85       42.51      5.61 o 
  -3   6  15        5.06        0.79      3.99 o 
  -2   6  15        0.53        0.82      5.28 o 
  -1   6  15      387.85      371.10      8.76 o 
   0   6  15      138.51      148.02      6.65 o 
   1   6  15        2.15        1.30      7.70 o 
   2   6  15        3.85        0.97      8.45 o 
   3   6  15       13.31       20.47      6.05 o 
   4   6  15      325.21      287.25      8.12 o 
   5   6  15        9.04        5.82      5.97 o 
   6   6  15        7.77        6.63      6.45 o 
   7   6  15        3.24        3.32     10.25 o 
   8   6  15       35.34       35.45      9.91 o 
  -9   7  15       54.63       64.37     12.54 o 
  -8   7  15       35.63       43.03     12.83 o 
  -7   7  15      105.01       99.49      7.29 o 
  -6   7  15        0.02        6.04      6.16 o 
  -5   7  15        4.07        5.44      6.07 o 
  -4   7  15       44.30       45.97      6.31 o 
  -3   7  15        1.76        6.04      4.45 o 
  -2   7  15      651.56      660.74     10.48 o 
  -1   7  15      246.12      241.46     11.21 o 
   0   7  15       34.40       37.94      8.88 o 
   1   7  15      129.19      162.05     10.10 o 
   2   7  15      129.72      116.25     10.74 o 
   3   7  15      358.89      388.03     14.01 o 
   4   7  15       52.79       66.39     11.00 o 
   5   7  15       53.22       45.48      9.86 o 
   6   7  15        6.29        3.15     10.46 o 
   7   7  15        2.85      -11.19     11.19 o 
  -8   8  15       28.32       32.32      7.79 o 
  -7   8  15       15.52       19.31      5.81 o 
  -6   8  15        8.52       11.99      6.43 o 
  -5   8  15       77.05       58.51      6.92 o 
  -4   8  15        0.64        5.73      6.21 o 
  -3   8  15      373.97      363.53     17.69 o 
  -2   8  15       24.70       25.61      8.27 o 
  -1   8  15       62.35       63.59      9.39 o 
   0   8  15       94.12       91.36      9.91 o 
   1   8  15       14.60        5.23      9.24 o 
   2   8  15       37.24       17.93      9.54 o 
   3   8  15        2.50        8.07      9.49 o 
   4   8  15        6.66        7.47      9.89 o 
   5   8  15        5.34       10.41      9.59 o 
   6   8  15       19.11       21.25     11.82 o 
  -7   9  15       13.24        3.49      5.55 o 
  -6   9  15       16.47       19.58      7.19 o 
  -5   9  15       37.76       36.73      6.67 o 
  -4   9  15       70.07       65.76      6.97 o 
  -3   9  15       79.40       78.95      6.76 o 
  -2   9  15        0.03        2.61      7.99 o 
  -1   9  15        7.60        6.33      8.46 o 
   0   9  15       40.98       25.49      9.83 o 
   1   9  15       15.84       13.26      9.73 o 
   2   9  15        3.32        0.52     10.53 o 
   3   9  15        1.13       -0.62     10.00 o 
   4   9  15        9.25       18.46     11.54 o 
   5   9  15       10.62       20.29     11.63 o 
  -6  10  15        7.40        1.60      6.75 o 
  -5  10  15        0.04        3.75      6.71 o 
  -4  10  15       12.55       10.57      6.47 o 
  -3  10  15       13.79       19.74      7.68 o 
  -2  10  15       22.19       11.49      8.72 o 
  -1  10  15       16.31       28.20     10.35 o 
   0  10  15      129.64      159.64     12.23 o 
   1  10  15       19.27       20.60     11.65 o 
   2  10  15       74.27       84.88     12.33 o 
   3  10  15       81.74       94.69     12.80 o 
   4  10  15        0.02        2.99     11.37 o 
  -3  11  15        0.46       -3.32      8.26 o 
  -2  11  15       61.15       73.72     11.56 o 
  -1  11  15        8.88       19.11     10.37 o 
   0  11  15        4.23       11.73     11.07 o 
   1  11  15       71.31       80.07     13.05 o 
 -11   0  16       38.36       40.73     11.82 o 
 -10   0  16        6.30        4.88      9.53 o 
  -9   0  16      317.06      259.53     44.95 o 
  -8   0  16       70.08       70.33      8.60 o 
  -7   0  16      128.59      146.13      9.07 o 
  -6   0  16       44.51       40.77      7.77 o 
  -5   0  16      221.85      236.92      9.65 o 
  -4   0  16     2407.34     2260.90     21.09 o 
  -3   0  16        1.38        1.16      3.33 o 
  -2   0  16      237.91      262.54      9.19 o 
  -1   0  16      993.31     1064.06      9.54 o 
   0   0  16      484.09      475.60      6.99 o 
   1   0  16       42.71       49.12      4.11 o 
   2   0  16       22.68       31.22      3.88 o 
   3   0  16     4010.28     3956.34     52.73 o 
   4   0  16      396.09      402.49     13.49 o 
   5   0  16     3748.96     3643.94     52.50 o 
   6   0  16     1076.44     1077.89     13.80 o 
   7   0  16        1.48        5.69      7.21 o 
   8   0  16      120.11      125.56      9.66 o 
   9   0  16        0.03       -2.52      9.94 o 
 -11   1  16       14.41       21.19      7.69 o 
 -10   1  16       34.25       45.36      7.25 o 
  -9   1  16       35.48       19.22      4.60 o 
  -8   1  16       88.64       90.52     10.13 o 
  -7   1  16      263.51      225.94      7.07 o 
  -6   1  16      717.00      696.48     10.32 o 
  -5   1  16      571.44      544.56      8.95 o 
  -4   1  16      245.55      243.61      7.28 o 
  -3   1  16      689.02      687.81      5.61 o 
  -2   1  16       48.74       50.50      2.85 o 
  -1   1  16       21.66       31.78      2.79 o 
   0   1  16       66.70       95.73      3.14 o 
   1   1  16       96.61       80.43      3.11 o 
   2   1  16      174.36      153.72      3.61 o 
   3   1  16       10.37       14.57      2.92 o 
   4   1  16     2525.51     2462.51     57.28 o 
   5   1  16      873.22      865.87     10.32 o 
   6   1  16      691.67      664.96      8.33 o 
   7   1  16      180.39      160.61      5.97 o 
   8   1  16      147.04      133.11      5.88 o 
   9   1  16      105.48      101.02      9.82 o 
 -11   2  16       18.19       38.94     11.56 o 
 -10   2  16       76.21       75.63      9.62 o 
  -9   2  16       28.80       31.94      6.87 o 
  -8   2  16       22.38       20.91      5.68 o 
  -7   2  16      355.26      340.54     11.01 o 
  -6   2  16       98.99      107.55      8.74 o 
  -5   2  16     2156.40     2052.81     22.33 o 
  -4   2  16      472.01      522.86      8.61 o 
  -3   2  16      457.69      449.36      8.30 o 
  -2   2  16      360.52      372.93      5.33 o 
  -1   2  16      117.24      130.92      4.05 o 
   0   2  16      395.03      409.98      5.57 o 
   1   2  16      362.15      367.08      5.33 o 
   2   2  16       10.07        1.94      2.99 o 
   3   2  16       88.35       89.52      4.98 o 
   4   2  16      639.99      663.80     33.30 o 
   5   2  16      188.47      204.21      6.01 o 
   6   2  16      152.63      133.32      5.69 o 
   7   2  16       80.48       98.66      5.80 o 
   8   2  16       26.05       44.96      5.57 o 
   9   2  16      202.93      230.36      7.92 o 
 -11   3  16       91.75       99.83     13.67 o 
 -10   3  16        3.77        4.58     11.37 o 
  -9   3  16      617.13      631.30     18.16 o 
  -8   3  16      881.15      842.05     15.66 o 
  -7   3  16      137.70      122.27      8.98 o 
  -6   3  16       10.28        4.97      7.57 o 
  -5   3  16     1015.56      985.03     16.23 o 
  -4   3  16     1072.32     1072.30     16.41 o 
  -3   3  16       92.70       95.70      4.61 o 
  -2   3  16     1599.68     1552.11     11.75 o 
  -1   3  16      568.57      572.88      9.67 o 
   0   3  16        8.03       14.43      4.18 o 
   1   3  16      486.48      428.42      7.34 o 
   2   3  16      333.84      314.94      7.42 o 
   3   3  16       22.18       20.74      4.63 o 
   4   3  16      790.20      814.65      9.29 o 
   5   3  16      123.98      123.31      5.99 o 
   6   3  16        0.01        1.52      5.48 o 
   7   3  16       37.79       36.29      5.27 o 
   8   3  16      193.87      226.75      6.63 o 
   9   3  16       36.93       31.57      7.64 o 
 -11   4  16        0.28       33.74     12.67 o 
 -10   4  16      134.73      130.17     13.98 o 
  -9   4  16       59.21       51.06     12.07 o 
  -8   4  16      149.26      130.78      9.35 o 
  -7   4  16      366.11      360.76     11.72 o 
  -6   4  16        2.63       -2.73      7.17 o 
  -5   4  16      876.51      841.73     15.85 o 
  -4   4  16       29.17       16.87      8.06 o 
  -3   4  16      974.76      988.27     10.06 o 
  -2   4  16       22.41       24.54      4.61 o 
  -1   4  16        6.61       13.23      4.29 o 
   0   4  16        0.80        0.45      4.22 o 
   1   4  16       22.11       23.14      4.63 o 
   2   4  16       24.77       23.84      6.63 o 
   3   4  16       95.53       85.92      5.92 o 
   4   4  16      217.28      225.94      6.43 o 
   5   4  16      372.31      366.24      7.51 o 
   6   4  16       63.36       64.16      5.81 o 
   7   4  16       64.47       63.01      6.10 o 
   8   4  16        6.46        8.08      7.52 o 
   9   4  16       98.20      111.72      8.90 o 
 -10   5  16        0.52        6.79     11.42 o 
  -9   5  16        6.53        5.11     11.74 o 
  -8   5  16        5.76       13.68      7.49 o 
  -7   5  16       31.90       23.49      8.24 o 
  -6   5  16      129.55      122.50      9.29 o 
  -5   5  16        2.56        1.79      7.86 o 
  -4   5  16       48.25       27.01      8.41 o 
  -3   5  16       11.07        5.97      4.78 o 
  -2   5  16        0.38       -3.04      5.79 o 
  -1   5  16       50.77       57.73      5.08 o 
   0   5  16       58.89       58.81      5.39 o 
   1   5  16      234.36      245.94      7.11 o 
   2   5  16        0.08       -1.61      5.06 o 
   3   5  16      265.04      286.41      8.10 o 
   4   5  16        0.04        7.41      4.05 o 
   5   5  16       13.37        8.74      5.08 o 
   6   5  16      114.01       99.49      5.81 o 
   7   5  16        3.65        9.04      5.45 o 
   8   5  16       50.20       59.40     11.52 o 
 -10   6  16      180.30      218.52     15.69 o 
  -9   6  16        9.58       14.66     12.62 o 
  -8   6  16        4.01        1.28      6.14 o 
  -7   6  16       45.35       34.49      8.67 o 
  -6   6  16      575.52      602.73     11.20 o 
  -5   6  16      110.38      131.21      9.60 o 
  -4   6  16       34.98       27.49      8.57 o 
  -3   6  16       82.87       90.10      5.78 o 
  -2   6  16      154.26      149.78      6.60 o 
  -1   6  16      425.84      434.50      8.83 o 
   0   6  16      547.71      549.61      9.65 o 
   1   6  16        1.98       -0.54      5.35 o 
   2   6  16        0.17        0.75      5.33 o 
   3   6  16      539.20      542.24     12.28 o 
   4   6  16        3.78        1.43      4.46 o 
   5   6  16       12.84       18.60      6.14 o 
   6   6  16        7.24        9.27      6.91 o 
   7   6  16       11.76        8.61     10.02 o 
   8   6  16        5.93        1.74     11.51 o 
  -9   7  16      147.37      154.95     15.06 o 
  -8   7  16       38.06       35.51     11.51 o 
  -7   7  16      132.04      148.10      7.29 o 
  -6   7  16      134.43      127.17     14.05 o 
  -5   7  16       34.89       34.60      9.29 o 
  -4   7  16      756.59      792.89     16.99 o 
  -3   7  16      107.13      104.83     15.89 o 
  -2   7  16       49.83       59.38      8.91 o 
  -1   7  16       94.90       88.75      6.81 o 
   0   7  16        0.52        0.49      5.77 o 
   1   7  16       91.37      104.41      9.26 o 
   2   7  16       60.72       60.51      9.92 o 
   3   7  16        0.97        5.45      9.12 o 
   4   7  16        0.13       -2.04      9.28 o 
   5   7  16        4.46        5.75      9.51 o 
   6   7  16       20.05       11.58     10.39 o 
   7   7  16       15.55        6.34      9.90 o 
  -8   8  16       20.36       21.00      7.67 o 
  -7   8  16        1.91       -1.13      5.51 o 
  -6   8  16       48.46       45.35      7.10 o 
  -5   8  16      108.63      107.62     10.98 o 
  -4   8  16      120.19      113.73     11.11 o 
  -3   8  16        5.78       11.26      5.35 o 
  -2   8  16        0.15       -2.71      5.96 o 
  -1   8  16        0.01       -3.83      8.32 o 
   0   8  16        4.43        6.06      8.61 o 
   1   8  16       85.16       73.17      9.96 o 
   2   8  16        4.15       -5.38      9.49 o 
   3   8  16      136.42      140.28     12.05 o 
   4   8  16        0.54       -8.89      9.39 o 
   5   8  16        0.03       -2.17     10.13 o 
   6   8  16       39.90       47.73     11.70 o 
  -7   9  16        1.80        5.94      5.13 o 
  -6   9  16        7.52       10.63      9.78 o 
  -5   9  16       79.11       88.48     11.00 o 
  -4   9  16       53.61       47.79     10.16 o 
  -3   9  16       52.77       49.40      5.86 o 
  -2   9  16      100.66       98.79      9.97 o 
  -1   9  16       49.65       46.74      9.17 o 
   0   9  16       47.99       33.51     10.13 o 
   1   9  16       20.62       29.09     10.02 o 
   2   9  16      169.97      171.55     12.58 o 
   3   9  16        0.83       -3.21      9.80 o 
   4   9  16       60.36       82.04     11.67 o 
   5   9  16       36.08       48.03     11.00 o 
  -5  10  16       19.55       25.54      9.53 o 
  -4  10  16       57.66       56.83     11.00 o 
  -3  10  16       25.86       28.92      9.46 o 
  -2  10  16        3.33        0.82      9.33 o 
  -1  10  16        2.98       10.80      9.85 o 
   0  10  16        3.26        6.97      9.88 o 
   1  10  16       15.83       16.03     11.49 o 
   2  10  16       15.35       23.54     11.99 o 
   3  10  16       42.93       46.68     12.23 o 
  -2  11  16        1.36       19.35     10.56 o 
  -1  11  16        1.51        1.71      9.88 o 
   0  11  16        1.92       12.35     11.20 o 
 -11   1  17       13.82       20.96      8.00 o 
 -10   1  17        7.02        4.15      7.38 o 
  -9   1  17       49.39       36.36      5.35 o 
  -8   1  17       84.36       78.19      8.57 o 
  -7   1  17       13.48       21.47      5.58 o 
  -6   1  17       99.54       86.03      6.06 o 
  -5   1  17      552.32      589.60     15.20 o 
  -4   1  17      349.15      332.20     16.04 o 
  -3   1  17        3.43        1.41      2.53 o 
  -2   1  17      313.72      302.88      5.01 o 
  -1   1  17        1.82        8.09      2.81 o 
   0   1  17        1.08        1.21      2.73 o 
   1   1  17       14.05       33.33      4.98 o 
   2   1  17      532.37      487.22      5.43 o 
   3   1  17       14.81       40.18      4.83 o 
   4   1  17       50.64       47.53      7.20 o 
   5   1  17        1.12        3.28      4.83 o 
   6   1  17       63.12       72.34      5.31 o 
   7   1  17      129.46      156.11      6.07 o 
   8   1  17       67.44       64.09      5.34 o 
   9   1  17       59.70       56.09      6.68 o 
 -11   2  17       31.81       30.53     12.67 o 
 -10   2  17        1.24        8.46      7.58 o 
  -9   2  17        1.75       -0.26      4.52 o 
  -8   2  17       12.63       16.13      5.66 o 
  -7   2  17      102.59      102.54      8.86 o 
  -6   2  17      511.92      485.48     12.49 o 
  -5   2  17      899.91      913.59     14.98 o 
  -4   2  17     1380.07     1337.07     24.55 o 
  -3   2  17      841.60      876.60     16.97 o 
  -2   2  17      338.60      306.22      8.01 o 
  -1   2  17      833.52      851.85      7.69 o 
   0   2  17      278.06      299.33      6.53 o 
   1   2  17        1.62       -3.13      3.34 o 
   2   2  17      334.98      295.34      5.31 o 
   3   2  17        1.75        2.68      4.55 o 
   4   2  17        0.01       -2.83      6.66 o 
   5   2  17        0.06       -0.87      4.84 o 
   6   2  17       20.62       17.21      5.08 o 
   7   2  17      112.44      111.36      5.88 o 
   8   2  17       36.76       44.95      5.54 o 
   9   2  17      141.99      133.30      7.18 o 
 -11   3  17        1.42       25.45     13.62 o 
 -10   3  17      103.55      125.45     12.74 o 
  -9   3  17       28.68       49.11     11.43 o 
  -8   3  17      133.66      162.75      9.63 o 
  -7   3  17        1.04        3.53      7.37 o 
  -6   3  17      248.84      228.25     10.51 o 
  -5   3  17        1.34        6.99      8.09 o 
  -4   3  17      487.01      466.99     12.42 o 
  -3   3  17       61.47       58.03      4.72 o 
  -2   3  17      404.48      415.74     19.29 o 
  -1   3  17      158.12      149.32      5.84 o 
   0   3  17      230.02      226.25      9.22 o 
   1   3  17        0.52        1.97      4.47 o 
   2   3  17        1.97        1.59      4.58 o 
   3   3  17        1.36       -1.08      4.96 o 
   4   3  17       29.22       25.47      6.62 o 
   5   3  17        6.39        3.12      5.31 o 
   6   3  17        3.21        0.27      4.81 o 
   7   3  17        5.11       10.86      5.19 o 
   8   3  17       40.02       49.16      5.58 o 
   9   3  17       31.74       27.37      8.10 o 
 -10   4  17      133.81      152.98     13.57 o 
  -9   4  17      208.50      223.57     14.36 o 
  -8   4  17        5.26       11.09      8.21 o 
  -7   4  17      742.45      737.55     15.39 o 
  -6   4  17        0.64       -3.57      7.47 o 
  -5   4  17      381.07      403.00     12.63 o 
  -4   4  17      168.67      163.54     10.05 o 
  -3   4  17       84.73       88.47      5.41 o 
  -2   4  17       50.28       41.81      4.96 o 
  -1   4  17       15.62       19.48      4.61 o 
   0   4  17       21.79       24.66      4.82 o 
   1   4  17      278.75      300.38     13.29 o 
   2   4  17      407.62      382.34      9.10 o 
   3   4  17     1757.98     1691.81     15.46 o 
   4   4  17       69.92       75.65      6.24 o 
   5   4  17      138.59      134.76      6.17 o 
   6   4  17       76.49       64.96      5.88 o 
   7   4  17      172.77      176.25      7.08 o 
   8   4  17      106.02      106.34      6.95 o 
 -10   5  17       23.97       20.52     13.36 o 
  -9   5  17       30.20       35.47     11.03 o 
  -8   5  17      177.43      152.90     10.39 o 
  -7   5  17        0.52       -1.41      8.11 o 
  -6   5  17        4.82       -0.51      7.67 o 
  -5   5  17       79.28       78.38      9.17 o 
  -4   5  17        6.63       -3.16      8.45 o 
  -3   5  17       64.54       56.23      5.09 o 
  -2   5  17      121.16      128.93      6.17 o 
  -1   5  17        0.29       -5.10      5.10 o 
   0   5  17       94.64       80.58      8.26 o 
   1   5  17      245.59      210.09      8.47 o 
   2   5  17       86.46       82.64      5.99 o 
   3   5  17        8.31        8.47      5.57 o 
   4   5  17      710.22      700.81     17.14 o 
   5   5  17        2.21       -0.71      5.19 o 
   6   5  17      181.03      174.54      6.60 o 
   7   5  17       20.53       24.18      5.70 o 
   8   5  17        0.91        0.36      9.59 o 
  -9   6  17       26.77       36.70     12.18 o 
  -8   6  17        4.26        4.43      6.89 o 
  -7   6  17       26.54       16.45      8.99 o 
  -6   6  17       67.36       75.57      9.15 o 
  -5   6  17        2.97       14.47      8.54 o 
  -4   6  17      136.77      131.68     10.64 o 
  -3   6  17        0.77       -2.40      4.61 o 
  -2   6  17       13.07       12.93      5.53 o 
  -1   6  17      185.78      194.93      7.53 o 
   0   6  17       58.47       55.76      6.19 o 
   1   6  17      212.50      216.44      7.57 o 
   2   6  17       24.59       31.77      5.78 o 
   3   6  17        8.62       16.45      5.99 o 
   4   6  17       90.03       68.65      6.74 o 
   5   6  17       82.97       75.09      6.96 o 
   6   6  17       78.22       78.36     10.87 o 
   7   6  17       49.35       48.34     12.18 o 
  -9   7  17        0.85        3.19     13.43 o 
  -8   7  17        7.86        7.54      5.68 o 
  -7   7  17       64.69       75.87      9.90 o 
  -6   7  17       10.19       27.78      9.35 o 
  -5   7  17      570.09      584.79     16.22 o 
  -4   7  17      132.68      141.27     11.41 o 
  -3   7  17       11.86        8.64      5.20 o 
  -2   7  17       75.44       79.03      6.58 o 
  -1   7  17        4.34       -0.62      5.65 o 
   0   7  17       19.13       25.62      7.85 o 
   1   7  17       17.11       18.95      5.71 o 
   2   7  17       97.63       94.40      6.72 o 
   3   7  17        7.07        4.76      6.45 o 
   4   7  17        8.33        3.58      7.26 o 
   5   7  17       56.64       60.90     11.71 o 
   6   7  17        5.01       -2.30     11.11 o 
   7   7  17      104.73      127.78     13.45 o 
  -8   8  17        4.73        5.24     12.58 o 
  -7   8  17       35.00       54.45     10.31 o 
  -6   8  17      107.17       86.34     10.01 o 
  -5   8  17        0.08       -0.99      8.46 o 
  -4   8  17       15.06       16.11      9.13 o 
  -3   8  17      172.34      188.96     11.75 o 
  -2   8  17       56.86       42.12      6.38 o 
  -1   8  17       30.88       45.03      6.30 o 
   0   8  17        4.84        1.13      6.30 o 
   1   8  17       17.00       12.21      9.83 o 
   2   8  17        4.56       -7.07      9.57 o 
   3   8  17       69.08       64.50     11.98 o 
   4   8  17        6.12       -0.72     10.41 o 
   5   8  17        5.74        3.28     11.53 o 
   6   8  17       11.29        5.78     10.81 o 
  -6   9  17       43.94       39.33      9.25 o 
  -5   9  17        0.80        1.32      8.47 o 
  -4   9  17       60.84       59.11     10.60 o 
  -3   9  17       10.42       19.19      8.87 o 
  -2   9  17        0.26       -2.17      6.25 o 
  -1   9  17        0.17        6.52      6.33 o 
   0   9  17        0.18       -8.88      9.78 o 
   1   9  17        0.46        7.80      9.73 o 
   2   9  17        3.33        4.85      9.99 o 
   3   9  17        7.52       14.65     11.48 o 
   4   9  17        7.37       15.21     10.29 o 
  -4  10  17       70.82       56.44      9.98 o 
  -3  10  17        9.22       13.71     10.05 o 
  -2  10  17        0.18       10.87      6.89 o 
  -1  10  17       41.77       53.00     10.39 o 
   0  10  17       20.69       24.34     10.41 o 
   1  10  17        2.49        3.35     11.59 o 
   2  10  17       19.48       26.39     12.41 o 
   3  10  17       10.06       11.81     10.37 o 
 -11   0  18       19.88       42.27     11.07 o 
 -10   0  18       12.64       16.33      9.49 o 
  -9   0  18       80.24       64.77      6.65 o 
  -8   0  18      305.22      281.31     11.49 o 
  -7   0  18     1010.86      966.34     17.12 o 
  -6   0  18        7.52       11.83      7.61 o 
  -5   0  18      230.14      242.93     10.93 o 
  -4   0  18      124.54       87.48      8.56 o 
  -3   0  18      341.02      297.37     10.03 o 
  -2   0  18     1096.82     1077.53     10.06 o 
  -1   0  18       94.64       70.70      4.93 o 
   0   0  18     3059.87     3046.52     16.70 o 
   1   0  18      275.24      271.33      6.83 o 
   2   0  18     1635.40     1456.47     12.33 o 
   3   0  18      760.33      763.36     16.36 o 
   4   0  18      298.41      308.14     12.89 o 
   5   0  18       45.03       27.24      7.07 o 
   6   0  18       24.60       14.84      6.94 o 
   7   0  18       33.68       29.81      7.36 o 
   8   0  18        1.89        3.21      7.20 o 
   9   0  18       44.48       41.33     11.84 o 
 -11   1  18       12.87       35.59      7.78 o 
 -10   1  18        1.27       -0.52      6.91 o 
  -9   1  18       98.02       98.00      6.08 o 
  -8   1  18      215.05      175.89      7.25 o 
  -7   1  18      263.73      251.40      8.45 o 
  -6   1  18      190.39      180.16      6.93 o 
  -5   1  18     1179.60     1135.82     19.20 o 
  -4   1  18      265.52      247.56      8.36 o 
  -3   1  18      158.30      174.22      6.38 o 
  -2   1  18      166.85      187.72      3.98 o 
  -1   1  18     1128.37     1134.48     15.16 o 
   0   1  18      118.48      111.71      3.74 o 
   1   1  18     2504.59     2357.42     13.27 o 
   2   1  18       63.70       74.52      6.42 o 
   3   1  18     1989.12     1931.70     22.11 o 
   4   1  18      249.03      227.60     15.87 o 
   5   1  18       62.53       57.48      5.21 o 
   6   1  18      109.59      102.47      5.47 o 
   7   1  18      109.57      116.38      5.89 o 
   8   1  18        2.68        7.25      5.29 o 
   9   1  18        4.51        2.70     10.83 o 
 -11   2  18        2.42        1.79     12.90 o 
 -10   2  18       22.06       18.90     11.72 o 
  -9   2  18       15.21       18.61      5.13 o 
  -8   2  18      397.80      358.30     12.19 o 
  -7   2  18       66.08       58.21      8.34 o 
  -6   2  18        0.33        1.67      7.35 o 
  -5   2  18      208.45      215.64      7.62 o 
  -4   2  18      558.29      544.40      9.51 o 
  -3   2  18      409.12      403.01     15.09 o 
  -2   2  18       88.53       77.75      4.19 o 
  -1   2  18       92.50       98.50      4.26 o 
   0   2  18        0.97       -1.77      3.62 o 
   1   2  18       26.35       11.78      5.67 o 
   2   2  18       77.68       65.19      4.07 o 
   3   2  18        8.62        4.93      4.34 o 
   4   2  18      100.69       99.73      7.59 o 
   5   2  18        7.66       10.86      4.90 o 
   6   2  18      192.46      201.61      7.37 o 
   7   2  18        7.82       12.38      5.15 o 
   8   2  18        3.69       12.73      5.34 o 
   9   2  18        1.07        2.86      6.33 o 
 -10   3  18       13.52        2.02     12.39 o 
  -9   3  18        0.33       -2.72      5.78 o 
  -8   3  18      110.44      121.02      9.56 o 
  -7   3  18       64.56       75.23      8.74 o 
  -6   3  18       20.95       21.62      8.17 o 
  -5   3  18     1389.51     1297.06     18.92 o 
  -4   3  18      355.00      344.84     11.63 o 
  -3   3  18      915.91      871.46     15.59 o 
  -2   3  18     1045.63      992.70     15.16 o 
  -1   3  18        2.71        0.97      4.48 o 
   0   3  18       29.61       17.49      4.82 o 
   1   3  18      281.66      281.93      7.42 o 
   2   3  18       19.00       15.35      5.08 o 
   3   3  18      353.77      364.10     11.22 o 
   4   3  18      195.62      209.77      8.33 o 
   5   3  18       61.34       62.37      5.93 o 
   6   3  18       24.95       24.65      4.90 o 
   7   3  18      188.59      194.32      6.45 o 
   8   3  18        0.15       -0.50      5.37 o 
 -10   4  18       21.20       20.04     11.99 o 
  -9   4  18        0.76        1.50     11.11 o 
  -8   4  18        1.09       -5.23      8.41 o 
  -7   4  18       26.88       32.32      8.28 o 
  -6   4  18        4.33       -2.85      7.67 o 
  -5   4  18        4.35        5.92      8.25 o 
  -4   4  18     1018.41      955.99     17.09 o 
  -3   4  18      302.61      265.59     11.15 o 
  -2   4  18      293.93      280.45      7.01 o 
  -1   4  18      163.88      190.93      6.53 o 
   0   4  18      143.28      143.64      6.23 o 
   1   4  18        5.62        5.79      5.10 o 
   2   4  18      217.84      210.02      7.03 o 
   3   4  18      873.16      787.33     21.10 o 
   4   4  18      384.39      359.21      7.50 o 
   5   4  18      206.63      162.73      6.36 o 
   6   4  18        9.41       12.37      5.61 o 
   7   4  18        1.28        3.43      5.30 o 
   8   4  18        0.06       -2.00      5.47 o 
 -10   5  18       47.27       40.05     13.83 o 
  -9   5  18        2.00       -5.04     11.46 o 
  -8   5  18       87.18       76.99      9.29 o 
  -7   5  18       94.41      105.04     10.01 o 
  -6   5  18       15.98       11.45      7.72 o 
  -5   5  18      122.85      134.17      9.58 o 
  -4   5  18        0.00       -6.96      8.04 o 
  -3   5  18        7.62        2.02      8.15 o 
  -2   5  18        6.67       16.27      5.43 o 
  -1   5  18       35.04       24.63      5.75 o 
   0   5  18      115.05      136.75     13.66 o 
   1   5  18       57.99       65.65      6.13 o 
   2   5  18       87.08       81.02      6.07 o 
   3   5  18       88.56       93.15      6.48 o 
   4   5  18        1.63        8.16      5.10 o 
   5   5  18        8.49        8.91      5.15 o 
   6   5  18       11.22       16.45      5.91 o 
   7   5  18      161.97      174.98      7.26 o 
   8   5  18       15.27       22.37      7.38 o 
  -9   6  18      219.98      237.86     15.20 o 
  -8   6  18      130.19      139.11     10.78 o 
  -7   6  18       90.57      100.04     10.16 o 
  -6   6  18      128.06      148.71     10.73 o 
  -5   6  18       59.96       68.17      9.29 o 
  -4   6  18      109.27      137.82     11.03 o 
  -3   6  18      314.09      306.62     12.61 o 
  -2   6  18       72.96       52.81      6.10 o 
  -1   6  18      124.54      125.68      6.87 o 
   0   6  18       25.02       18.81      5.69 o 
   1   6  18        0.28       -3.71      5.75 o 
   2   6  18        4.98       -2.80      5.52 o 
   3   6  18       10.38        3.93      5.58 o 
   4   6  18       73.55       62.12      6.91 o 
   5   6  18        2.18        3.54      6.33 o 
   6   6  18      106.77      113.14     12.39 o 
   7   6  18        5.05        7.32     10.06 o 
  -8   7  18       93.22       74.08     21.23 o 
  -7   7  18      184.84      221.16     12.38 o 
  -6   7  18       17.14       16.15      8.61 o 
  -5   7  18       24.95       37.88      9.03 o 
  -4   7  18       93.71      101.80     11.08 o 
  -3   7  18       61.35       58.60      9.38 o 
  -2   7  18        2.51        4.39      5.61 o 
  -1   7  18       23.73       32.10      5.82 o 
   0   7  18       26.64       11.56      5.71 o 
   1   7  18       17.99       14.88      5.90 o 
   2   7  18        5.03       -1.27      5.93 o 
   3   7  18       81.45       57.12      6.95 o 
   4   7  18        7.68        5.75     10.71 o 
   5   7  18       33.45       24.05     10.08 o 
   6   7  18       45.91       33.73     11.52 o 
  -7   8  18        6.34        9.95      8.71 o 
  -6   8  18        4.17        8.81      9.81 o 
  -5   8  18        0.57       -9.56      9.56 o 
  -4   8  18       10.45        3.03      8.47 o 
  -3   8  18       28.06       21.51      9.49 o 
  -2   8  18       51.55       45.12      6.45 o 
  -1   8  18       13.77       19.53      6.82 o 
   0   8  18       99.16       85.95      7.25 o 
   1   8  18        0.69       -6.04      6.98 o 
   2   8  18      121.52      112.10      7.89 o 
   3   8  18       25.80       20.99      6.86 o 
   4   8  18        4.15        9.25     11.08 o 
   5   8  18        0.02       -4.84      9.97 o 
  -6   9  18       34.30       27.34     10.96 o 
  -5   9  18       59.93       59.68     10.84 o 
  -4   9  18        8.09       10.71      8.63 o 
  -3   9  18       36.69       39.42      9.87 o 
  -2   9  18      107.37      130.27      7.85 o 
  -1   9  18      176.28      184.75      8.43 o 
   0   9  18        4.50        6.89      6.63 o 
   1   9  18      150.06      173.81     13.14 o 
   2   9  18       37.21       44.35     11.06 o 
   3   9  18       25.16       43.48     12.32 o 
   4   9  18       31.99       43.56     12.56 o 
  -4  10  18        0.22        3.69     10.13 o 
  -3  10  18       13.79       18.82     10.75 o 
  -2  10  18        0.46        1.82      6.78 o 
  -1  10  18       44.24       53.65      9.65 o 
   0  10  18       51.96       62.15     11.89 o 
   1  10  18        4.99        0.27     10.47 o 
   2  10  18      151.24      169.34     13.83 o 
 -11   1  19       26.35       38.63      8.10 o 
 -10   1  19       49.68       47.14      7.41 o 
  -9   1  19       19.81       18.21      5.43 o 
  -8   1  19      176.68      167.63      7.58 o 
  -7   1  19        1.80        4.72      5.52 o 
  -6   1  19       29.30       27.26      5.83 o 
  -5   1  19       63.05       66.50      6.60 o 
  -4   1  19      129.32      139.52      7.15 o 
  -3   1  19      130.35      141.98      6.69 o 
  -2   1  19      279.63      312.83      5.01 o 
  -1   1  19      772.78      764.58      6.78 o 
   0   1  19       26.43       43.45      6.95 o 
   1   1  19        6.78       33.38      6.70 o 
   2   1  19      174.19      189.22      4.72 o 
   3   1  19      674.66      710.28     25.18 o 
   4   1  19      266.66      263.35      8.86 o 
   5   1  19        0.25       -3.92      4.80 o 
   6   1  19       86.03       92.23      5.76 o 
   7   1  19       12.81        9.18      5.11 o 
   8   1  19        4.03        7.39      5.39 o 
 -10   2  19       29.16       26.76     12.19 o 
  -9   2  19      143.94      155.48      6.56 o 
  -8   2  19        2.30        3.98      7.45 o 
  -7   2  19      214.80      197.50     10.51 o 
  -6   2  19       42.59       44.55      8.35 o 
  -5   2  19      257.13      231.89      7.95 o 
  -4   2  19     1592.70     1577.58     20.64 o 
  -3   2  19       32.28       31.61     14.81 o 
  -2   2  19       26.85       15.04      4.18 o 
  -1   2  19        2.56       -3.82      5.03 o 
   0   2  19      328.16      308.55      5.93 o 
   1   2  19       59.15       49.65      5.06 o 
   2   2  19       14.07       11.16      4.36 o 
   3   2  19      611.91      591.98     10.96 o 
   4   2  19       95.21       85.02      7.79 o 
   5   2  19      652.49      682.84      8.47 o 
   6   2  19        0.20        3.68      4.86 o 
   7   2  19       93.13       90.98      5.72 o 
   8   2  19       27.57       34.88      5.63 o 
 -10   3  19        6.47       -0.58     12.72 o 
  -9   3  19        0.07       -4.32      5.92 o 
  -8   3  19       48.49       54.34      8.39 o 
  -7   3  19       38.49       44.28      9.04 o 
  -6   3  19      213.95      222.64     10.74 o 
  -5   3  19       80.60       93.77      9.35 o 
  -4   3  19        4.78        8.60      8.11 o 
  -3   3  19      663.28      658.65     14.36 o 
  -2   3  19        1.68        1.43      4.53 o 
  -1   3  19       63.94       60.09      5.44 o 
   0   3  19      260.13      242.04      9.72 o 
   1   3  19       83.10       82.87      5.82 o 
   2   3  19      272.38      236.59     14.98 o 
   3   3  19      303.34      297.04      7.99 o 
   4   3  19       22.84       29.96     10.25 o 
   5   3  19       21.85       17.90      4.77 o 
   6   3  19       60.86       65.36      5.54 o 
   7   3  19       13.47       18.05      5.55 o 
   8   3  19        0.57       -1.46      5.46 o 
 -10   4  19       31.86       27.95     12.73 o 
  -9   4  19        0.15       -4.87      5.27 o 
  -8   4  19       29.99       30.63      8.90 o 
  -7   4  19      126.90      108.09      9.59 o 
  -6   4  19        5.02       -1.94      7.99 o 
  -5   4  19      372.90      363.68     12.47 o 
  -4   4  19       11.23        8.58      8.18 o 
  -3   4  19      283.25      291.52     11.56 o 
  -2   4  19      147.43      163.09      6.45 o 
  -1   4  19     1491.07     1462.65     13.48 o 
   0   4  19      652.33      651.42     10.30 o 
   1   4  19      143.16      137.64      6.57 o 
   2   4  19       81.28       87.35      6.01 o 
   3   4  19       11.47       14.16      5.48 o 
   4   4  19      208.36      211.21      7.05 o 
   5   4  19       31.91       32.59      6.47 o 
   6   4  19       48.40       50.34      5.79 o 
   7   4  19       35.63       41.38      5.51 o 
   8   4  19        1.34        2.66      5.88 o 
  -9   5  19       27.30       24.02     12.35 o 
  -8   5  19        7.83        6.82      7.67 o 
  -7   5  19       42.94       32.13      9.23 o 
  -6   5  19        1.06       -3.48      8.12 o 
  -5   5  19       17.50       11.10      8.55 o 
  -4   5  19      107.84      105.96     10.30 o 
  -3   5  19        3.02       -1.05      8.59 o 
  -2   5  19      776.09      774.00     15.16 o 
  -1   5  19      428.60      451.51     30.20 o 
   0   5  19       45.04       43.10      6.03 o 
   1   5  19      361.76      380.75      8.74 o 
   2   5  19       32.68       40.94      5.81 o 
   3   5  19       36.54       43.73      6.01 o 
   4   5  19      149.12      152.99      6.59 o 
   5   5  19       34.50       34.88      5.61 o 
   6   5  19        0.07        0.42      6.07 o 
   7   5  19        0.41       11.74      6.55 o 
  -9   6  19       31.97       48.45     13.61 o 
  -8   6  19        9.69        5.78      9.05 o 
  -7   6  19       30.54       38.37      8.68 o 
  -6   6  19       70.76       64.18      9.49 o 
  -5   6  19       33.70       29.85      9.35 o 
  -4   6  19       40.19       31.79      9.16 o 
  -3   6  19      228.38      228.93     12.34 o 
  -2   6  19        8.18        3.52      5.66 o 
  -1   6  19       14.75       12.85      5.76 o 
   0   6  19        2.41        1.10      5.40 o 
   1   6  19        0.88       -1.68      5.45 o 
   2   6  19       33.02       27.05      6.13 o 
   3   6  19      285.73      298.86      9.08 o 
   4   6  19       15.50       20.84      6.79 o 
   5   6  19        5.46       11.20      7.28 o 
   6   6  19        6.11       10.07     11.53 o 
  -8   7  19       68.45       51.61      8.88 o 
  -7   7  19       97.48      108.20     10.58 o 
  -6   7  19       25.86       31.25      9.94 o 
  -5   7  19       73.82       79.62     10.50 o 
  -4   7  19        1.71        3.19      8.73 o 
  -3   7  19       12.75        9.54      8.83 o 
  -2   7  19        1.14       -2.54      5.54 o 
  -1   7  19       34.64       29.55      5.91 o 
   0   7  19       12.45        8.40      5.90 o 
   1   7  19       73.69       65.78      6.99 o 
   2   7  19       79.12       73.92      7.61 o 
   3   7  19       28.94       13.56      6.54 o 
   4   7  19       89.42       92.17     11.10 o 
   5   7  19       17.87       18.76     12.17 o 
   6   7  19        7.10       21.33     12.21 o 
  -7   8  19       10.16       11.73      8.87 o 
  -6   8  19       63.86       71.54      9.81 o 
  -5   8  19        2.24       -1.95      9.30 o 
  -4   8  19       33.83       35.56     10.03 o 
  -3   8  19       21.00       25.79      9.94 o 
  -2   8  19        2.72       -3.75      6.02 o 
  -1   8  19       20.52       26.58      6.54 o 
   0   8  19       20.38       19.20      6.85 o 
   1   8  19       49.09       47.50      7.45 o 
   2   8  19       25.79       34.95      7.06 o 
   3   8  19       87.13       84.02      7.56 o 
   4   8  19       18.28        8.70     10.10 o 
   5   8  19        7.11       12.92     12.14 o 
  -5   9  19        3.11        3.97      9.85 o 
  -4   9  19        7.66       15.83      9.90 o 
  -3   9  19       25.95        6.64     10.27 o 
  -2   9  19        3.60        0.44      6.52 o 
  -1   9  19        3.36        4.63      6.64 o 
   0   9  19        0.05        4.99      6.56 o 
   1   9  19        0.19        3.67      7.06 o 
   2   9  19        0.35       13.28      7.73 o 
   3   9  19        0.07        9.55      7.04 o 
  -3  10  19        0.01       -0.32     10.17 o 
  -2  10  19       12.52       11.10      6.55 o 
  -1  10  19        8.01       18.46      7.39 o 
   0  10  19        4.87       14.82      7.71 o 
 -10   0  20       10.62        1.80     10.95 o 
  -9   0  20        2.68        0.09      7.73 o 
  -8   0  20       10.08       -0.60      7.89 o 
  -7   0  20        1.00       -1.45      7.71 o 
  -6   0  20       81.74       86.37      9.44 o 
  -5   0  20     1478.08     1481.71     20.85 o 
  -4   0  20      961.79      868.88     17.15 o 
  -3   0  20     2458.30     2330.84     24.13 o 
  -2   0  20     1221.89     1128.82     31.51 o 
  -1   0  20     4512.46     4429.35     56.51 o 
   0   0  20       63.43       65.72      7.05 o 
   1   0  20      692.74      670.95      9.59 o 
   2   0  20     1969.63     1799.50     14.55 o 
   3   0  20      201.87      196.97     12.08 o 
   4   0  20      113.48      107.89     10.70 o 
   5   0  20       11.42        5.67      6.70 o 
   6   0  20      108.30      103.72      8.12 o 
   7   0  20       84.94       90.67      8.08 o 
   8   0  20        1.13        7.30      8.01 o 
 -10   1  20       61.97       43.97      8.09 o 
  -9   1  20       25.03       17.20      6.25 o 
  -8   1  20       19.55       20.78      6.17 o 
  -7   1  20      139.12      108.18      6.78 o 
  -6   1  20      121.06      106.19      6.77 o 
  -5   1  20       54.63       55.60      6.81 o 
  -4   1  20     2272.68     2188.67     29.28 o 
  -3   1  20     1489.94     1443.62     20.20 o 
  -2   1  20     3175.61     3127.73     14.45 o 
  -1   1  20      269.07      266.42      8.18 o 
   0   1  20      610.54      624.31      6.66 o 
   1   1  20       41.94       58.83      4.64 o 
   2   1  20     1777.89     1766.11     18.30 o 
   3   1  20     1188.30     1104.36     21.54 o 
   4   1  20        0.13        0.75      6.55 o 
   5   1  20        2.91       -3.82      5.10 o 
   6   1  20        0.15       -1.04      4.84 o 
   7   1  20        8.26        4.55      5.15 o 
   8   1  20       25.13       31.43      5.36 o 
 -10   2  20        3.28       -2.66     11.68 o 
  -9   2  20       82.97       89.93      9.48 o 
  -8   2  20       80.70       71.95      9.18 o 
  -7   2  20      201.38      201.67     10.62 o 
  -6   2  20        4.61        4.35      7.96 o 
  -5   2  20      166.19      148.34     13.27 o 
  -4   2  20       11.62       23.30     21.24 o 
  -3   2  20      267.24      245.28     24.00 o 
  -2   2  20      228.70      182.24      5.60 o 
  -1   2  20      612.66      596.71      8.24 o 
   0   2  20       28.16       35.30      4.49 o 
   1   2  20      118.85      102.90      6.43 o 
   2   2  20      526.00      520.62      6.98 o 
   3   2  20      329.18      342.55     16.27 o 
   4   2  20        0.99        2.54      6.78 o 
   5   2  20       27.93       33.72      5.21 o 
   6   2  20       66.38       52.69      5.49 o 
   7   2  20       12.00       11.27      5.43 o 
   8   2  20       22.86       12.49      5.50 o 
 -10   3  20       90.32       87.24     13.41 o 
  -9   3  20        0.26       -0.05      6.63 o 
  -8   3  20      158.21      163.45     10.77 o 
  -7   3  20       52.59       59.22      9.10 o 
  -6   3  20      229.61      209.96     10.72 o 
  -5   3  20      194.47      209.83     11.19 o 
  -4   3  20       38.33       37.38      8.24 o 
  -3   3  20      232.61      197.18     10.17 o 
  -2   3  20      149.52      134.97      6.04 o 
  -1   3  20       91.29       83.18      5.89 o 
   0   3  20        2.18       -1.24      5.26 o 
   1   3  20      759.70      741.13     16.06 o 
   2   3  20      110.09      112.71      6.45 o 
   3   3  20       81.33       74.11     10.93 o 
   4   3  20      655.62      715.32     17.12 o 
   5   3  20        0.82       -2.57      4.77 o 
   6   3  20        3.71        7.60      5.43 o 
   7   3  20      122.71      124.18      6.27 o 
   8   3  20        7.71       11.21      5.62 o 
  -9   4  20       11.76        7.42      7.18 o 
  -8   4  20        9.02       16.06      8.23 o 
  -7   4  20       54.10       38.30      8.81 o 
  -6   4  20        1.01       -6.65      7.98 o 
  -5   4  20       38.09       27.79      8.35 o 
  -4   4  20      244.59      243.92     11.87 o 
  -3   4  20        0.85        0.36      8.51 o 
  -2   4  20       34.91       30.06      5.75 o 
  -1   4  20      120.50      113.11      6.64 o 
   0   4  20      972.22      868.97     11.35 o 
   1   4  20       65.41       62.88      6.02 o 
   2   4  20      125.67      122.14      6.73 o 
   3   4  20       17.93       22.62      5.59 o 
   4   4  20       79.65       79.51      6.03 o 
   5   4  20       23.71       25.33      5.68 o 
   6   4  20        0.19        1.80      4.87 o 
   7   4  20        0.27        2.48      5.36 o 
  -9   5  20       46.17       34.01      6.67 o 
  -8   5  20       47.28       59.96      9.25 o 
  -7   5  20        8.80       -1.88      8.59 o 
  -6   5  20       20.93       23.13      9.09 o 
  -5   5  20       16.59       16.15      8.81 o 
  -4   5  20       68.64       69.28     10.17 o 
  -3   5  20       11.08       11.45      9.31 o 
  -2   5  20        7.87       11.01      5.96 o 
  -1   5  20        1.86       -0.27      5.84 o 
   0   5  20        0.34       -2.54      5.81 o 
   1   5  20       94.71       69.54      6.31 o 
   2   5  20       22.28       31.57      6.00 o 
   3   5  20        3.56        8.43      6.06 o 
   4   5  20      132.35      127.20      6.96 o 
   5   5  20        4.30        1.73      5.69 o 
   6   5  20       23.74       26.12      5.68 o 
   7   5  20       35.69       40.97      6.72 o 
  -8   6  20        2.24       -3.78      9.20 o 
  -7   6  20      134.88      166.67     10.89 o 
  -6   6  20       16.58       15.76      8.46 o 
  -5   6  20        1.51       -5.06      8.77 o 
  -4   6  20       36.23       27.42      9.87 o 
  -3   6  20      145.21      114.11     11.42 o 
  -2   6  20       22.01       19.91      5.79 o 
  -1   6  20       12.32       15.57      5.68 o 
   0   6  20       13.13        1.51      5.60 o 
   1   6  20       93.99       93.60      6.82 o 
   2   6  20       31.26       34.66      6.68 o 
   3   6  20      345.84      337.77     12.03 o 
   4   6  20       22.08        9.89      6.94 o 
   5   6  20      159.98      165.69     12.20 o 
   6   6  20       25.64       23.81     10.80 o 
  -7   7  20        4.75        9.40      8.43 o 
  -6   7  20       21.99       23.41      8.73 o 
  -5   7  20        0.61       -3.59      8.80 o 
  -4   7  20        8.00       -1.48      9.18 o 
  -3   7  20       31.86       20.74      9.61 o 
  -2   7  20       27.80       24.54      6.61 o 
  -1   7  20       61.89       54.61      6.65 o 
   0   7  20       89.28       76.54      7.10 o 
   1   7  20        5.43        8.54      6.42 o 
   2   7  20      104.16      108.49     11.61 o 
   3   7  20        2.25       -1.65      6.76 o 
   4   7  20       92.00       84.79     12.11 o 
   5   7  20        2.84        1.35     10.44 o 
  -6   8  20       47.91       54.02     11.11 o 
  -5   8  20       20.67       21.84      9.63 o 
  -4   8  20       43.75       35.63     10.24 o 
  -3   8  20        0.11        0.34      9.08 o 
  -2   8  20        0.34       -3.62      5.42 o 
  -1   8  20       94.92       90.28      7.49 o 
   0   8  20        3.24       -0.09      6.94 o 
   1   8  20       17.50       19.52      8.00 o 
   2   8  20       13.25       11.54      6.94 o 
   3   8  20        1.67       -4.07      7.11 o 
   4   8  20       36.48       47.01     12.40 o 
  -5   9  20       67.88       82.35     11.25 o 
  -4   9  20       48.03       49.76     11.15 o 
  -3   9  20        0.01       -1.10     10.36 o 
  -2   9  20       38.16       42.34      8.61 o 
  -1   9  20        0.47        2.63      6.56 o 
   0   9  20       52.23       49.25      7.42 o 
   1   9  20       27.75       26.61      7.27 o 
   2   9  20       10.22       11.40      7.27 o 
 -10   1  21        0.24       -7.96      7.96 o 
  -9   1  21        2.02       -3.09      7.68 o 
  -8   1  21        0.21       -2.97      5.84 o 
  -7   1  21       21.69       16.62      5.88 o 
  -6   1  21        0.26        5.35      6.10 o 
  -5   1  21        0.02       -2.81      6.35 o 
  -4   1  21      720.11      722.54     12.51 o 
  -3   1  21      479.33      483.86     10.86 o 
  -2   1  21       75.71       90.80      4.53 o 
  -1   1  21      193.99      220.93      5.06 o 
   0   1  21      159.84      166.33      4.90 o 
   1   1  21      333.65      321.54      5.70 o 
   2   1  21        2.85       15.96      4.08 o 
   3   1  21      106.82      104.19      9.93 o 
   4   1  21       36.40       24.74      6.95 o 
   5   1  21       10.44        7.32      4.92 o 
   6   1  21        0.99       -5.38      5.38 o 
   7   1  21        0.31       -1.77      5.44 o 
 -10   2  21       56.20       51.07     12.56 o 
  -9   2  21        2.44       10.50      8.31 o 
  -8   2  21      139.97      126.11      9.59 o 
  -7   2  21      170.19      153.80     10.01 o 
  -6   2  21        3.30        4.44      7.97 o 
  -5   2  21       46.95       51.31      6.91 o 
  -4   2  21      504.16      511.06     27.12 o 
  -3   2  21      306.29      314.81      8.83 o 
  -2   2  21       40.82       35.23      3.91 o 
  -1   2  21       35.20       26.33      3.97 o 
   0   2  21      845.04      805.82     13.36 o 
   1   2  21      151.02      141.20      4.76 o 
   2   2  21      144.85      133.29      5.53 o 
   3   2  21      119.16      113.31      7.94 o 
   4   2  21        3.20        4.08      6.61 o 
   5   2  21       70.75       69.47      5.56 o 
   6   2  21       54.29       62.09      5.54 o 
   7   2  21        0.17       -0.14      5.17 o 
  -9   3  21       38.41       50.38      9.07 o 
  -8   3  21        0.10       -1.07      8.13 o 
  -7   3  21      248.73      245.48     11.56 o 
  -6   3  21       14.83       30.29      8.69 o 
  -5   3  21      396.39      413.71     13.37 o 
  -4   3  21       19.77       14.64      9.07 o 
  -3   3  21       24.05       16.69      8.83 o 
  -2   3  21       77.65       69.10      8.18 o 
  -1   3  21      375.79      350.88     15.58 o 
   0   3  21       55.32       53.70      5.97 o 
   1   3  21       89.29       96.38      6.65 o 
   2   3  21       21.33       16.40      5.48 o 
   3   3  21      361.87      365.21     13.52 o 
   4   3  21        4.82       11.42      7.04 o 
   5   3  21       29.16       30.72      5.16 o 
   6   3  21       11.78       10.60      5.45 o 
   7   3  21       79.40       85.53      6.15 o 
  -9   4  21       12.17       14.43      7.81 o 
  -8   4  21       66.69       81.04      9.48 o 
  -7   4  21        0.63        3.46      8.57 o 
  -6   4  21       57.37       65.88      9.16 o 
  -5   4  21       79.10       90.11      9.92 o 
  -4   4  21     1096.62     1028.28     18.82 o 
  -3   4  21      557.49      562.32     14.96 o 
  -2   4  21      382.53      334.84     53.45 o 
  -1   4  21      179.30      201.19      7.43 o 
   0   4  21       32.85       36.81      5.79 o 
   1   4  21       34.13       47.94      5.84 o 
   2   4  21       87.82       77.15      6.04 o 
   3   4  21       36.41       34.84      9.42 o 
   4   4  21       25.12       35.51      7.40 o 
   5   4  21        7.48       10.53      6.12 o 
   6   4  21      100.70      102.27      5.94 o 
   7   4  21       10.54       19.72      5.82 o 
  -9   5  21        6.83        9.74      7.86 o 
  -8   5  21        0.19        8.06      8.39 o 
  -7   5  21        5.21        8.00      8.73 o 
  -6   5  21       29.35       27.93      8.71 o 
  -5   5  21      576.61      586.85     15.74 o 
  -4   5  21      135.83      126.08     11.09 o 
  -3   5  21      524.37      520.23     15.57 o 
  -2   5  21      127.42      114.32     24.79 o 
  -1   5  21      127.13      123.00      6.95 o 
   0   5  21       25.36       28.87      5.87 o 
   1   5  21        5.36        5.84      5.56 o 
   2   5  21       90.61       91.18      6.86 o 
   3   5  21      204.19      217.36      8.25 o 
   4   5  21       86.07       85.46      6.47 o 
   5   5  21       15.29        6.13      5.77 o 
   6   5  21        7.60       14.43      6.22 o 
  -8   6  21        0.09       -2.51      9.29 o 
  -7   6  21       22.74       11.34      9.32 o 
  -6   6  21        2.62       13.66      9.27 o 
  -5   6  21        0.06       -3.67      8.92 o 
  -4   6  21       71.38       64.21     10.28 o 
  -3   6  21      109.04       84.48     10.41 o 
  -2   6  21       33.93       30.77      5.47 o 
  -1   6  21       23.42       14.19      5.85 o 
   0   6  21       68.71       79.29      6.77 o 
   1   6  21       37.22       34.30      8.11 o 
   2   6  21      128.47      140.99      7.76 o 
   3   6  21       10.71       10.65      6.29 o 
   4   6  21       56.82       40.47      7.65 o 
   5   6  21        1.65        9.22      9.72 o 
  -7   7  21       77.53       78.37     10.95 o 
  -6   7  21        3.45        4.03      9.80 o 
  -5   7  21        0.48       -2.43      9.10 o 
  -4   7  21       18.09       12.96      9.48 o 
  -3   7  21        0.15        3.25      9.53 o 
  -2   7  21       25.38       31.29      6.16 o 
  -1   7  21      179.66      178.21      8.32 o 
   0   7  21       87.67       91.73     10.01 o 
   1   7  21      109.65      117.79     17.41 o 
   2   7  21        0.04        2.73      6.61 o 
   3   7  21       90.61      102.59      7.64 o 
   4   7  21       13.60        8.01     11.45 o 
   5   7  21        3.08      -10.16     10.16 o 
  -6   8  21        5.41        7.30      8.73 o 
  -5   8  21        0.61        6.16     10.16 o 
  -4   8  21        5.50       15.06      9.03 o 
  -3   8  21       22.17       23.42      9.07 o 
  -2   8  21        6.40        2.27      9.86 o 
  -1   8  21       31.28       29.10      6.86 o 
   0   8  21       29.66       40.32      7.32 o 
   1   8  21       15.31        5.12      6.80 o 
   2   8  21       69.72       96.02      8.23 o 
   3   8  21        5.36        5.01      6.94 o 
  -4   9  21        7.25       10.24      9.23 o 
  -3   9  21       14.76       21.29      9.54 o 
  -2   9  21        0.00        2.18     10.86 o 
  -1   9  21        0.32       -4.35      7.06 o 
   0   9  21        1.69       -5.21      7.01 o 
   1   9  21        0.62       -1.80      7.27 o 
 -10   0  22       26.62       34.85     11.17 o 
  -9   0  22       48.47       56.66      9.11 o 
  -8   0  22       53.69       55.59      9.45 o 
  -7   0  22       30.79       34.90      9.66 o 
  -6   0  22       40.65       49.23      9.95 o 
  -5   0  22     2152.02     2067.32     25.71 o 
  -4   0  22     3208.14     3256.72     30.75 o 
  -3   0  22       23.64       24.19     10.85 o 
  -2   0  22      171.98      149.02     27.82 o 
  -1   0  22      102.48      100.01      7.46 o 
   0   0  22     2107.02     1960.17     15.61 o 
   1   0  22      662.64      625.03     11.94 o 
   2   0  22      172.98      169.70      6.83 o 
   3   0  22      558.19      528.10     15.64 o 
   4   0  22      134.71      119.56     11.63 o 
   5   0  22      142.82      146.19      8.86 o 
   6   0  22        0.09       -6.75      6.75 o 
   7   0  22        0.23       -2.58      7.31 o 
 -10   1  22        8.20        0.29      8.02 o 
  -9   1  22        9.93       17.07      8.50 o 
  -8   1  22       34.74       39.88      6.54 o 
  -7   1  22      130.32      131.14      7.54 o 
  -6   1  22      329.81      299.59      8.85 o 
  -5   1  22      503.34      440.15     14.78 o 
  -4   1  22       75.60       79.85      8.14 o 
  -3   1  22     2372.40     2285.48     53.95 o 
  -2   1  22        0.42        0.51      3.50 o 
  -1   1  22      824.55      774.77     11.84 o 
   0   1  22      802.49      787.69      7.78 o 
   1   1  22      118.84      114.21      4.69 o 
   2   1  22      229.52      241.85      6.21 o 
   3   1  22      229.04      230.54      8.78 o 
   4   1  22       47.46       45.15      7.07 o 
   5   1  22       34.78       40.63      5.31 o 
   6   1  22       43.44       47.66      5.45 o 
   7   1  22       41.00       41.48      5.57 o 
  -9   2  22        1.12        7.65      9.39 o 
  -8   2  22       13.05       15.85      9.11 o 
  -7   2  22       10.12        7.30      8.85 o 
  -6   2  22        0.33       -1.48      8.21 o 
  -5   2  22      760.42      712.17     20.09 o 
  -4   2  22      247.82      249.64      8.80 o 
  -3   2  22      180.55      184.45      8.07 o 
  -2   2  22       28.12       25.11      3.61 o 
  -1   2  22      243.80      237.14     10.52 o 
   0   2  22       12.15       17.78      4.04 o 
   1   2  22       83.58       72.74      4.17 o 
   2   2  22        3.76        6.73      4.65 o 
   3   2  22       51.96       41.94      7.07 o 
   4   2  22       19.04       25.47      7.27 o 
   5   2  22       16.42       10.52      5.14 o 
   6   2  22        3.38       -4.20      5.12 o 
   7   2  22        8.55        7.28      5.41 o 
  -9   3  22       48.59       47.16      8.64 o 
  -8   3  22       29.31       30.25      8.28 o 
  -7   3  22        1.24        4.23      8.06 o 
  -6   3  22        1.28       -5.64      8.49 o 
  -5   3  22       11.24       17.32      8.95 o 
  -4   3  22      223.16      203.80     11.95 o 
  -3   3  22       43.26       41.61      9.37 o 
  -2   3  22      718.42      740.92     16.23 o 
  -1   3  22      314.76      360.15      8.45 o 
   0   3  22      164.44      167.00      6.94 o 
   1   3  22      255.03      242.72      7.56 o 
   2   3  22        6.83        2.58      5.37 o 
   3   3  22       11.56       23.13      6.70 o 
   4   3  22      390.07      386.53     11.04 o 
   5   3  22       23.92       25.63      5.39 o 
   6   3  22       21.87       22.67      5.43 o 
   7   3  22       11.42       10.34      5.49 o 
  -9   4  22        1.26       -3.16      6.95 o 
  -8   4  22       35.11       27.24      9.27 o 
  -7   4  22       76.41       79.67     10.33 o 
  -6   4  22        9.56        5.11      8.40 o 
  -5   4  22        1.19        5.04      9.38 o 
  -4   4  22      206.68      221.31     12.21 o 
  -3   4  22      681.80      611.01     16.23 o 
  -2   4  22        6.59        7.77      8.81 o 
  -1   4  22      214.56      225.42      7.75 o 
   0   4  22       59.13       65.51      6.22 o 
   1   4  22       56.45       53.79      5.89 o 
   2   4  22       18.85       19.23      5.94 o 
   3   4  22       21.20       24.84      9.61 o 
   4   4  22        7.65       11.57      7.56 o 
   5   4  22       74.25       74.16      6.16 o 
   6   4  22       12.26        9.56      5.61 o 
  -8   5  22        1.46        6.60      8.23 o 
  -7   5  22       54.32       54.75      9.15 o 
  -6   5  22       45.47       51.05      8.93 o 
  -5   5  22       29.61       24.54      9.75 o 
  -4   5  22        0.79        3.34      9.43 o 
  -3   5  22        7.15       -5.11      9.47 o 
  -2   5  22       77.30       52.42      9.77 o 
  -1   5  22      103.30      102.76      6.93 o 
   0   5  22      169.78      150.68     11.55 o 
   1   5  22      313.80      306.47      8.79 o 
   2   5  22        1.22       10.35      6.30 o 
   3   5  22      175.64      167.56     13.30 o 
   4   5  22       40.43       54.10      6.32 o 
   5   5  22        9.30        3.81      5.81 o 
   6   5  22        4.20        3.58      5.58 o 
  -7   6  22        8.75        8.46      9.49 o 
  -6   6  22       39.97       45.95     10.16 o 
  -5   6  22       21.41       26.49      8.80 o 
  -4   6  22       19.88       19.71      8.79 o 
  -3   6  22       11.25       11.87      8.79 o 
  -2   6  22        5.29        0.74      9.11 o 
  -1   6  22      169.88      184.28      8.04 o 
   0   6  22      241.92      253.57      8.89 o 
   1   6  22       16.84       11.27      7.06 o 
   2   6  22      397.72      377.65     14.15 o 
   3   6  22       33.29       37.95     11.16 o 
   4   6  22        1.39       -3.81      7.15 o 
   5   6  22       18.95       22.86     11.23 o 
  -6   7  22        2.08        4.98      9.73 o 
  -5   7  22        3.90       -5.81      9.09 o 
  -4   7  22       24.99       25.17      8.84 o 
  -3   7  22        0.08       -0.06      8.57 o 
  -2   7  22       13.49       21.54     10.49 o 
  -1   7  22       56.12       62.24      7.04 o 
   0   7  22       12.31       12.50      6.41 o 
   1   7  22      124.16      124.20      7.92 o 
   2   7  22        1.76        4.85      6.47 o 
   3   7  22       19.78       20.79      6.63 o 
   4   7  22        0.19       -6.26      9.73 o 
  -5   8  22        2.58       -5.10      9.98 o 
  -4   8  22        0.68       -7.14     10.39 o 
  -3   8  22        0.97       -0.90     10.24 o 
  -2   8  22       60.86       33.62      9.79 o 
  -1   8  22        6.17       11.60      6.64 o 
   0   8  22        1.78       -1.31      7.01 o 
   1   8  22       29.62       26.91      6.51 o 
   2   8  22       10.40        5.85      6.99 o 
  -2   9  22       24.84       31.91     11.00 o 
  -1   9  22       22.68       12.26      6.46 o 
  -9   1  23        9.79       20.57     10.01 o 
  -8   1  23       45.71       57.94      7.54 o 
  -7   1  23       76.17       82.89      7.11 o 
  -6   1  23      149.74      136.79      7.79 o 
  -5   1  23       24.93       34.26      7.38 o 
  -4   1  23      332.19      347.31      9.69 o 
  -3   1  23       74.44       92.67      7.66 o 
  -2   1  23       71.74       76.22      7.00 o 
  -1   1  23        0.55        8.80      3.97 o 
   0   1  23       51.95       63.10      4.34 o 
   1   1  23       37.53       39.59      3.93 o 
   2   1  23       74.27       73.95      5.00 o 
   3   1  23       56.33       56.09      7.06 o 
   4   1  23       30.66       28.35      7.24 o 
   5   1  23        4.14        5.78      5.50 o 
   6   1  23        4.46        8.55      5.12 o 
   7   1  23       12.85        6.86      5.31 o 
  -9   2  23        0.60       -1.42      8.24 o 
  -8   2  23       27.37       31.81      8.64 o 
  -7   2  23       32.38       33.24      8.92 o 
  -6   2  23       86.47       82.65      9.98 o 
  -5   2  23       49.92       41.89      7.13 o 
  -4   2  23       54.91       46.53      7.33 o 
  -3   2  23      386.36      396.15     21.32 o 
  -2   2  23       70.25       68.35      6.50 o 
  -1   2  23      419.54      415.88      6.91 o 
   0   2  23       32.05       31.81      4.14 o 
   1   2  23       15.55       17.82      3.88 o 
   2   2  23        2.49       -0.18      4.46 o 
   3   2  23       13.47       11.24      6.90 o 
   4   2  23        5.55        0.53      6.95 o 
   5   2  23      102.66      109.57      6.04 o 
   6   2  23        1.19       -1.15      5.66 o 
  -9   3  23        6.78        9.84      9.28 o 
  -8   3  23       16.54        3.86      9.56 o 
  -7   3  23        0.05       -0.56      9.21 o 
  -6   3  23       33.14       55.98      9.56 o 
  -5   3  23      138.15      152.11     10.80 o 
  -4   3  23      513.73      503.90     14.96 o 
  -3   3  23       68.89       82.06     10.54 o 
  -2   3  23       46.34       61.64      9.32 o 
  -1   3  23       62.16       69.71      6.08 o 
   0   3  23       75.32       91.50      6.30 o 
   1   3  23        0.15        5.84      5.29 o 
   2   3  23        1.20        0.13      4.67 o 
   3   3  23       37.81       23.29      7.28 o 
   4   3  23       32.28       31.50      7.59 o 
   5   3  23        0.30        0.51      5.53 o 
   6   3  23        0.07       -3.87      5.52 o 
  -8   4  23        1.84        5.23     10.20 o 
  -7   4  23      288.68      328.69     13.72 o 
  -6   4  23       15.49       23.68      8.95 o 
  -5   4  23      268.25      281.75     12.99 o 
  -4   4  23       51.57       56.02     10.28 o 
  -3   4  23       15.70       14.01      9.02 o 
  -2   4  23       24.83       39.02      9.25 o 
  -1   4  23        4.39        1.35      5.43 o 
   0   4  23      227.25      260.96      8.23 o 
   1   4  23      150.17      151.97      7.22 o 
   2   4  23      277.68      275.37      9.92 o 
   3   4  23      487.21      507.37     15.62 o 
   4   4  23       32.12       40.64      8.64 o 
   5   4  23      163.03      169.37      6.46 o 
   6   4  23       14.59       12.33      5.34 o 
  -8   5  23      109.21      116.88     10.38 o 
  -7   5  23        2.57        2.85      8.34 o 
  -6   5  23       93.09       94.07     10.47 o 
  -5   5  23       18.00       12.54      8.64 o 
  -4   5  23       57.59       58.58      9.92 o 
  -3   5  23      120.89      106.76     10.42 o 
  -2   5  23       23.70        7.80      9.35 o 
  -1   5  23      104.34       98.40      7.13 o 
   0   5  23       19.16       23.34      6.82 o 
   1   5  23      229.21      230.55      8.53 o 
   2   5  23      178.19      191.43      8.24 o 
   3   5  23        6.90       16.96     11.39 o 
   4   5  23      215.15      227.08      7.55 o 
   5   5  23        0.64       -2.80      6.92 o 
  -7   6  23        2.75        4.18     10.04 o 
  -6   6  23       35.22       28.33      9.05 o 
  -5   6  23       11.28       14.49      9.68 o 
  -4   6  23        0.66        1.93      9.50 o 
  -3   6  23       54.20       61.34     10.62 o 
  -2   6  23       10.70        7.44      9.18 o 
  -1   6  23       97.90       88.99      7.15 o 
   0   6  23       33.98       33.96      7.09 o 
   1   6  23       52.63       74.37     19.55 o 
   2   6  23       12.99       11.98      6.93 o 
   3   6  23       43.01       51.06     11.77 o 
   4   6  23        1.60        2.88      9.52 o 
  -6   7  23       26.13       37.90     10.01 o 
  -5   7  23        5.23       -1.74      9.96 o 
  -4   7  23       65.84       73.90     11.33 o 
  -3   7  23        9.85       11.25     10.02 o 
  -2   7  23       41.65       44.86     10.17 o 
  -1   7  23        2.06       -1.79      6.68 o 
   0   7  23       96.54       87.20     10.06 o 
   1   7  23        1.53       -5.25      7.13 o 
   2   7  23        1.76        0.79      6.68 o 
   3   7  23        6.61        3.23     11.34 o 
  -4   8  23        6.82        5.80     10.26 o 
  -3   8  23       33.01       37.04     11.57 o 
  -2   8  23        0.00        3.50     10.01 o 
  -1   8  23       51.83       52.33     14.61 o 
   0   8  23        1.60        3.75      7.20 o 
   1   8  23        2.80       -2.14      6.99 o 
  -9   0  24        9.47        4.30      9.44 o 
  -8   0  24      330.11      339.97     14.69 o 
  -7   0  24      168.50      151.36     12.32 o 
  -6   0  24        0.22        5.06      9.70 o 
  -5   0  24      156.86      169.17     12.11 o 
  -4   0  24        0.03        4.06      9.94 o 
  -3   0  24      986.78      964.04     18.76 o 
  -2   0  24      108.49      136.93     10.01 o 
  -1   0  24        4.40       -2.30      5.16 o 
   0   0  24      258.92      248.65      7.52 o 
   1   0  24       46.31       47.69      5.73 o 
   2   0  24      123.22      124.68     10.26 o 
   3   0  24      108.63      135.54     12.04 o 
   4   0  24        0.02       -5.10      9.60 o 
   5   0  24       95.92      124.12      8.85 o 
   6   0  24       17.15       10.91      8.16 o 
  -9   1  24      107.01      104.97     11.34 o 
  -8   1  24       23.14       19.68      7.08 o 
  -7   1  24      153.27      160.46      8.69 o 
  -6   1  24       24.72       33.16      7.22 o 
  -5   1  24       26.66       21.00      6.83 o 
  -4   1  24      660.58      659.76     18.09 o 
  -3   1  24        5.03        5.22     11.00 o 
  -2   1  24       18.62       18.53      6.09 o 
  -1   1  24      263.74      267.17      5.49 o 
   0   1  24       27.16       33.67      4.02 o 
   1   1  24      101.92       97.55      4.33 o 
   2   1  24       39.20       39.23      6.94 o 
   3   1  24      567.08      556.37     11.57 o 
   4   1  24      181.66      167.09      8.64 o 
   5   1  24        1.31       -0.07      5.46 o 
   6   1  24        4.44        2.24      5.27 o 
  -9   2  24       37.88       60.11     11.11 o 
  -8   2  24      109.37      103.44     11.61 o 
  -7   2  24        0.27        1.79      8.54 o 
  -6   2  24       23.18       23.28      9.71 o 
  -5   2  24        5.94        7.49      6.85 o 
  -4   2  24      157.57      149.58      8.35 o 
  -3   2  24       75.95       96.97      7.70 o 
  -2   2  24      252.63      283.91      8.41 o 
  -1   2  24       12.35       20.27      3.90 o 
   0   2  24        1.12       -0.30      3.67 o 
   1   2  24        5.78        9.72      3.83 o 
   2   2  24        4.25       11.17      4.86 o 
   3   2  24        8.55        5.81      6.98 o 
   4   2  24       31.18       35.06      8.01 o 
   5   2  24        2.55        4.11      5.07 o 
   6   2  24        9.58        7.10      5.59 o 
  -8   3  24       42.64       45.18     10.35 o 
  -7   3  24        0.09       -0.04      9.74 o 
  -6   3  24      123.90      129.92     10.97 o 
  -5   3  24      375.17      377.92     13.66 o 
  -4   3  24      155.54      162.87     11.16 o 
  -3   3  24      563.04      613.07     16.14 o 
  -2   3  24      331.16      349.39     12.91 o 
  -1   3  24        0.00        5.44      4.44 o 
   0   3  24       52.43       69.53      5.23 o 
   1   3  24      226.45      217.69      6.41 o 
   2   3  24      140.05      147.82     10.30 o 
   3   3  24       31.28       29.41      7.80 o 
   4   3  24      103.29      121.99      8.59 o 
   5   3  24       27.84       31.20      5.49 o 
  -8   4  24        0.08        2.41      9.98 o 
  -7   4  24       41.04       60.29     10.69 o 
  -6   4  24       65.81       80.49      9.79 o 
  -5   4  24        7.06       11.58      8.52 o 
  -4   4  24      179.77      174.05     11.03 o 
  -3   4  24      159.49      163.98     11.40 o 
  -2   4  24        7.13       14.75      8.41 o 
  -1   4  24        0.29        0.09      5.61 o 
   0   4  24       71.56       69.65      6.98 o 
   1   4  24       48.75       52.04      6.53 o 
   2   4  24        0.09       -0.72      6.10 o 
   3   4  24       10.30       15.16      9.97 o 
   4   4  24        0.05        2.69      5.95 o 
   5   4  24       50.17       47.62      5.57 o 
  -7   5  24      114.85      124.69     11.07 o 
  -6   5  24        5.64       16.66     10.10 o 
  -5   5  24       12.11        6.09      8.71 o 
  -4   5  24       16.29       14.60      8.57 o 
  -3   5  24       27.14       17.67      9.92 o 
  -2   5  24       11.75       12.23      8.90 o 
  -1   5  24        6.11        4.69      5.93 o 
   0   5  24      200.24      173.36      8.43 o 
   1   5  24        0.97       -0.58      6.52 o 
   2   5  24        2.29        3.24      6.51 o 
   3   5  24        9.53       28.11     11.56 o 
   4   5  24        0.00        1.35      5.58 o 
  -6   6  24       43.32       62.12     10.86 o 
  -5   6  24        2.64       -1.24      8.47 o 
  -4   6  24      100.93      112.57     10.75 o 
  -3   6  24       75.05       62.90     10.23 o 
  -2   6  24      120.40      114.21     11.71 o 
  -1   6  24      133.24      125.80     11.22 o 
   0   6  24       15.44       23.59      7.32 o 
   1   6  24       11.02       13.03      6.79 o 
   2   6  24       93.17       93.48      8.01 o 
   3   6  24       69.19       73.52     12.51 o 
  -5   7  24        4.65        7.57      9.52 o 
  -4   7  24        0.06        4.83      9.24 o 
  -3   7  24       62.35       94.76     11.73 o 
  -2   7  24        4.61        3.32      9.45 o 
  -1   7  24       56.51       36.18      6.33 o 
   0   7  24       39.48       27.19      6.94 o 
   1   7  24        1.09       -5.34      7.06 o 
   2   7  24        9.47       11.93      7.37 o 
  -2   8  24       59.96       62.19     12.33 o 
  -1   8  24        0.04        2.55      5.90 o 
  -8   1  25       25.16       41.18     11.67 o 
  -7   1  25       43.70       47.40      7.50 o 
  -6   1  25       26.85       20.32      6.89 o 
  -5   1  25        9.82       11.69      6.65 o 
  -4   1  25       11.09       16.11      6.89 o 
  -3   1  25      296.99      283.72      9.18 o 
  -2   1  25        7.15        1.53      8.13 o 
  -1   1  25        4.07        4.85      3.68 o 
   0   1  25        7.71       11.19      3.90 o 
   1   1  25       44.02       41.05      4.27 o 
   2   1  25       18.15       16.49      7.05 o 
   3   1  25        4.32        3.76      7.17 o 
   4   1  25       78.42       71.60      8.74 o 
   5   1  25       12.91       12.83      5.92 o 
  -8   2  25       11.20       10.22      9.50 o 
  -7   2  25       18.87       18.90     10.11 o 
  -6   2  25       70.97       80.59     11.00 o 
  -5   2  25       27.98       26.53      7.30 o 
  -4   2  25      200.07      188.08      8.66 o 
  -3   2  25       45.78       40.27      7.07 o 
  -2   2  25       83.38       84.96      7.19 o 
  -1   2  25        6.78        6.52      3.88 o 
   0   2  25       29.93       27.07      4.37 o 
   1   2  25       12.36        9.89      4.22 o 
   2   2  25      145.01      155.09      8.31 o 
   3   2  25      399.90      432.92     11.30 o 
   4   2  25       77.15       80.48      9.81 o 
   5   2  25       97.06       95.31      6.13 o 
  -8   3  25       75.57       74.13     10.11 o 
  -7   3  25       56.97       57.71     10.82 o 
  -6   3  25        0.40       -2.70      9.29 o 
  -5   3  25       13.76       22.36      8.88 o 
  -4   3  25       35.81       62.49     10.03 o 
  -3   3  25      260.07      286.57     12.71 o 
  -2   3  25      117.49      138.88     11.04 o 
  -1   3  25       78.46       72.61      4.86 o 
   0   3  25       78.23       70.15      5.48 o 
   1   3  25       27.73       33.92      5.52 o 
   2   3  25       14.12       27.70      7.46 o 
   3   3  25       69.18       63.71      7.73 o 
   4   3  25       24.58       28.62      7.96 o 
   5   3  25       26.37       35.43      5.84 o 
  -7   4  25        2.91        2.05     10.47 o 
  -6   4  25       12.32       25.31      9.25 o 
  -5   4  25       14.09       20.67      8.75 o 
  -4   4  25        2.71        5.80      9.01 o 
  -3   4  25      230.18      235.58     12.73 o 
  -2   4  25        3.33        2.67      9.42 o 
  -1   4  25      236.31      198.58     33.31 o 
   0   4  25      500.79      497.39     10.46 o 
   1   4  25       22.89       15.22      6.44 o 
   2   4  25      196.96      208.57      8.21 o 
   3   4  25        9.98       15.36      7.38 o 
   4   4  25       45.32       44.97      6.73 o 
  -6   5  25       18.39       40.30     10.71 o 
  -5   5  25        0.02       -2.06      9.67 o 
  -4   5  25       29.38       22.37     10.00 o 
  -3   5  25        2.71        9.70      8.92 o 
  -2   5  25      179.32      184.57     12.72 o 
  -1   5  25       94.41       83.01      6.65 o 
   0   5  25       69.49       79.80      8.08 o 
   1   5  25      259.88      281.52      9.50 o 
   2   5  25        8.10       11.91      6.83 o 
   3   5  25      141.02      167.54     13.54 o 
   4   5  25       20.32       20.91      5.69 o 
  -5   6  25       19.35       22.55     10.37 o 
  -4   6  25        2.94       -4.12     10.16 o 
  -3   6  25        2.39       -5.12     10.27 o 
  -2   6  25       11.55       -2.64     10.10 o 
  -1   6  25       10.25        4.52      6.29 o 
   0   6  25       24.53       25.02      6.71 o 
   1   6  25        3.55       -1.32      6.53 o 
   2   6  25        1.41       -2.96      6.98 o 
   3   6  25        1.36       -2.18     11.44 o 
  -4   7  25        5.12        1.21     10.61 o 
  -3   7  25       12.91        6.60      9.39 o 
  -2   7  25        2.67        2.23     10.99 o 
  -1   7  25        7.69       -2.13     10.59 o 
   0   7  25        1.12       -1.10      6.65 o 
   1   7  25        7.59       -1.08      8.23 o 
  -8   0  26      162.15      192.19     13.76 o 
  -7   0  26       94.90      108.14     12.15 o 
  -6   0  26      756.46      760.94     18.96 o 
  -5   0  26      121.21      120.06     11.36 o 
  -4   0  26        9.19        8.52     10.32 o 
  -3   0  26      283.99      273.12     13.13 o 
  -2   0  26       47.86       49.30      8.97 o 
  -1   0  26      192.52      193.38     34.85 o 
   0   0  26        8.29       12.37      5.83 o 
   1   0  26       94.14       89.44      6.99 o 
   2   0  26        1.59       -4.12      9.83 o 
   3   0  26       15.48       -2.21      9.85 o 
   4   0  26        1.69       -5.77     10.69 o 
   5   0  26        5.58        6.68      8.21 o 
  -8   1  26       65.75       83.75      7.75 o 
  -7   1  26      312.97      333.56     10.57 o 
  -6   1  26        0.17       -1.28      7.14 o 
  -5   1  26      131.36      132.26      7.89 o 
  -4   1  26      355.14      365.88     22.33 o 
  -3   1  26        2.91        5.74      6.40 o 
  -2   1  26        3.71       -1.03      6.69 o 
  -1   1  26        8.70        7.20      3.73 o 
   0   1  26      279.27      270.13      5.86 o 
   1   1  26       47.66       56.09      4.71 o 
   2   1  26        0.02       -1.89      6.88 o 
   3   1  26       40.52       30.06      7.62 o 
   4   1  26        5.70        3.18      7.87 o 
   5   1  26        0.88        0.17      6.03 o 
  -7   2  26        3.78       -2.96     10.26 o 
  -6   2  26       36.67       27.13      9.78 o 
  -5   2  26      141.65      125.22      8.17 o 
  -4   2  26       37.54       30.47      6.67 o 
  -3   2  26       30.66       22.39      7.07 o 
  -2   2  26       93.69      110.68      7.27 o 
  -1   2  26      109.08      115.04     12.83 o 
   0   2  26       72.00       70.71      4.55 o 
   1   2  26       57.77       56.89      5.37 o 
   2   2  26      182.21      210.79     14.02 o 
   3   2  26      185.87      209.35      9.87 o 
   4   2  26        0.54        5.86      8.11 o 
  -7   3  26       19.49       13.27     10.35 o 
  -6   3  26        6.69        6.56      9.00 o 
  -5   3  26      121.88      110.57     10.80 o 
  -4   3  26        1.47        6.13      9.63 o 
  -3   3  26      182.59      195.34     11.57 o 
  -2   3  26       38.39       41.76      9.34 o 
  -1   3  26        8.77        7.04      5.89 o 
   0   3  26       16.08       21.13      5.03 o 
   1   3  26      318.82      340.60      8.28 o 
   2   3  26      128.12      150.13      8.58 o 
   3   3  26       54.22       76.65      8.88 o 
   4   3  26      182.47      228.25     10.59 o 
  -7   4  26        0.04       -0.58     10.75 o 
  -6   4  26        0.41       17.15      9.69 o 
  -5   4  26        3.60       10.51      9.65 o 
  -4   4  26       52.03       63.40     10.67 o 
  -3   4  26        2.63        7.42      9.05 o 
  -2   4  26      124.91      110.52     10.59 o 
  -1   4  26        0.26        5.80      8.56 o 
   0   4  26       54.29       63.12      7.15 o 
   1   4  26        7.31       12.73      6.95 o 
   2   4  26      331.46      377.46     13.60 o 
   3   4  26      142.12      148.51      9.53 o 
   4   4  26        3.99       10.02      6.56 o 
  -6   5  26      125.89      175.90     12.39 o 
  -5   5  26        2.35        1.75      9.92 o 
  -4   5  26       11.26        8.67      8.98 o 
  -3   5  26        3.12       -8.45     10.15 o 
  -2   5  26       58.86       66.63     10.66 o 
  -1   5  26       33.06       17.81     10.27 o 
   0   5  26        8.77        8.05      6.70 o 
   1   5  26        0.52        5.34      7.12 o 
   2   5  26        5.02       13.23     11.02 o 
   3   5  26       15.16       32.07     11.79 o 
  -4   6  26       19.30       16.35      9.98 o 
  -3   6  26        4.64        2.29     10.12 o 
  -2   6  26        0.26       -8.18      8.85 o 
  -1   6  26        9.87        5.87      9.33 o 
   0   6  26       94.57       86.07      7.78 o 
   1   6  26       28.22       25.05      6.60 o 
  -7   1  27        1.29        2.64      7.32 o 
  -6   1  27        4.09        3.70      7.30 o 
  -5   1  27        2.69        4.93      6.72 o 
  -4   1  27        4.38        5.41      6.76 o 
  -3   1  27       28.57       28.89      7.19 o 
  -2   1  27        5.40        5.22      6.27 o 
  -1   1  27        4.48        5.23      5.99 o 
   0   1  27       19.21       18.31      4.46 o 
   1   1  27      261.79      253.73      7.18 o 
   2   1  27       12.91        7.83      7.42 o 
   3   1  27       49.86       31.29      7.74 o 
   4   1  27       28.47       19.51      8.14 o 
  -7   2  27        7.23        0.35      9.15 o 
  -6   2  27        0.40        1.55      8.48 o 
  -5   2  27       11.77        4.54      9.46 o 
  -4   2  27       15.40       12.84      6.60 o 
  -3   2  27        3.38       -0.08      6.70 o 
  -2   2  27       84.23       70.90      7.30 o 
  -1   2  27       20.91       18.81      6.39 o 
   0   2  27      253.50      259.75      6.20 o 
   1   2  27        5.24       13.35      5.80 o 
   2   2  27      213.94      219.22      9.18 o 
   3   2  27       22.58       32.64      7.90 o 
   4   2  27       16.65       17.70      7.60 o 
  -6   3  27        2.78       10.39      9.05 o 
  -5   3  27       76.07       70.13     10.70 o 
  -4   3  27        9.37       17.10     10.22 o 
  -3   3  27        3.15        5.92     10.07 o 
  -2   3  27       34.10       37.16     10.18 o 
  -1   3  27       95.05       97.68     10.42 o 
   0   3  27        6.90       22.18      5.85 o 
   1   3  27      265.13      291.63      9.63 o 
   2   3  27        7.65       21.84      8.32 o 
   3   3  27       98.32      109.34     21.76 o 
  -6   4  27      202.21      255.33     14.08 o 
  -5   4  27        7.86       22.41     10.93 o 
  -4   4  27      196.17      221.64     13.05 o 
  -3   4  27      245.17      282.94     14.17 o 
  -2   4  27       67.31       83.29     11.33 o 
  -1   4  27       47.53       66.44     10.67 o 
   0   4  27        2.72        2.48      5.25 o 
   1   4  27       51.70       56.07      6.28 o 
   2   4  27        3.52       16.14     16.44 o 
   3   4  27       33.33       55.07      8.02 o 
  -5   5  27      202.28      214.96     12.74 o 
  -4   5  27       34.56       44.14     11.18 o 
  -3   5  27       84.23       95.93     10.90 o 
  -2   5  27       77.90       84.03     11.20 o 
  -1   5  27       90.20       95.59     10.39 o 
   0   5  27       59.45       71.01      7.52 o 
   1   5  27       11.13       12.45      6.85 o 
   2   5  27       30.94       37.11     11.99 o 
  -3   6  27        1.61        0.69     10.23 o 
  -2   6  27       49.26       63.18     11.68 o 
  -1   6  27        7.26        6.01      9.96 o 
  -6   0  28       46.77       54.82     11.37 o 
  -5   0  28        0.23       -2.66      9.21 o 
  -4   0  28       69.38       69.42     10.07 o 
  -3   0  28       15.72       20.40      9.80 o 
  -2   0  28      197.88      187.59     12.09 o 
  -1   0  28       22.47       11.63      9.31 o 
   0   0  28        6.56       -0.93      6.14 o 
   1   0  28       83.82       88.35     11.19 o 
   2   0  28       29.07       21.79     11.23 o 
   3   0  28      136.73      125.34     12.06 o 
  -6   1  28        1.99        0.60      7.78 o 
  -5   1  28        5.50        7.68      7.06 o 
  -4   1  28       14.01       13.39      7.00 o 
  -3   1  28      398.00      385.65     12.17 o 
  -2   1  28        1.58        1.41      6.36 o 
  -1   1  28        6.75       15.54      6.27 o 
   0   1  28       29.28       27.31      4.72 o 
   1   1  28        9.79       10.15      5.31 o 
   2   1  28       84.80       80.11      8.47 o 
   3   1  28       25.05       10.86      8.45 o 
  -6   2  28        3.03       -2.08      8.71 o 
  -5   2  28        0.48        1.15      9.63 o 
  -4   2  28       32.93       36.75      6.86 o 
  -3   2  28       31.41       27.50      7.09 o 
  -2   2  28       12.74       10.62      6.21 o 
  -1   2  28       62.30       71.54     11.01 o 
   0   2  28      107.29      127.92      6.46 o 
   1   2  28       91.40       95.95      7.16 o 
   2   2  28      100.32      136.25      9.17 o 
   3   2  28        0.03        4.41      8.00 o 
  -5   3  28       12.08       26.54     10.27 o 
  -4   3  28        0.69        3.25      9.53 o 
  -3   3  28        4.67        6.20     10.03 o 
  -2   3  28      108.59      126.70     11.60 o 
  -1   3  28        4.22       11.23      9.18 o 
   0   3  28       99.69      111.25      8.59 o 
   1   3  28      269.96      332.47      8.21 o 
   2   3  28       24.02       38.78      7.92 o 
  -5   4  28       10.17       34.49     11.16 o 
  -4   4  28        0.48       12.61      9.37 o 
  -3   4  28        0.12       12.62     10.16 o 
  -2   4  28       32.07       40.04     10.10 o 
  -1   4  28       18.72       32.81      9.86 o 
   0   4  28       70.75       68.65      7.93 o 
   1   4  28       20.19       29.05      5.67 o 
  -3   5  28        0.15       14.45     11.00 o 
  -2   5  28       94.86      100.76     11.72 o 
  -1   5  28       19.25       20.86     10.52 o 
   0   5  28        0.02        2.29      6.10 o 
  -5   1  29       19.15       16.44      7.59 o 
  -4   1  29        0.62        3.17      7.18 o 
  -3   1  29       21.93       28.85      7.33 o 
  -2   1  29       26.61       32.00      7.31 o 
  -1   1  29        6.78        6.40      6.86 o 
   0   1  29       11.76        8.95      4.18 o 
   1   1  29       45.14       48.71      7.50 o 
   2   1  29        0.06       -4.81      7.64 o 
  -5   2  29       10.66       24.10     10.33 o 
  -4   2  29       66.87       73.12      9.97 o 
  -3   2  29       99.07      104.23      7.72 o 
  -2   2  29       96.54       85.90      7.92 o 
  -1   2  29       97.96      119.57     10.45 o 
   0   2  29       25.65       25.23      5.72 o 
   1   2  29       23.09       16.41      6.83 o 
   2   2  29       51.40       46.16      8.90 o 
  -4   3  29       43.80       52.46      9.95 o 
  -3   3  29       14.86       21.76      9.76 o 
  -2   3  29       11.60       26.12      9.16 o 
  -1   3  29        8.41       26.63     10.43 o 
   0   3  29       81.20       60.24      6.85 o 
   1   3  29        3.24       25.93      6.09 o 
  -3   4  29        4.51        3.44      9.28 o 
  -2   4  29        0.05        8.69     10.28 o 
  -1   4  29       20.91       42.18     10.81 o 
  -4   0  30        0.07       10.89     11.01 o 
  -3   0  30        3.93       -3.14      9.89 o 
  -2   0  30       20.76       14.60     10.78 o 
  -1   0  30        0.01        9.26     10.14 o 
   0   0  30       86.75       88.77     10.53 o 
   1   0  30        0.30        1.96     10.73 o 
  -4   1  30        0.14       -5.61      6.61 o 
  -3   1  30        0.07       -7.22      7.37 o 
  -2   1  30        1.01       -3.89      6.95 o 
  -1   1  30       76.70       77.26      7.91 o 
   0   1  30       10.77        9.53      5.04 o 
  -3   2  30       34.28       33.98      9.01 o 
  -2   2  30       20.32       21.39     10.60 o 
  -1   2  30       45.63       51.45      9.52 o 
   0   2  30        0.38        4.79      6.41 o 
                                                 
